# Supplementary material for: Polymeric strontium ranelate nona­hydrate
Source: Acta Crystallogr Sect E Struct Rep Online. 2011 Mar 23;67(Pt 4):m471–2. doi: 10.1107/S1600536811010099 (PMC3099985; doi:10.1107/S1600536811010099)
Supplement: Supplementary file 1 [file e-67-0m471-sup1.cif]

##############################################################################
###                                                                        ###
###        Electronic paper (Acta Crystallographica Section E)             ###
###                                                                        ###
##############################################################################
#                                                                            #
# This CIF contains the data in a paper accepted for publication in Acta     #
# Crystallographica Section E. It conforms to the requirements of Notes      #
# for Authors for Section E, and has been peer reviewed under the auspices   #
# of the IUCr Commission on Journals.                                        #
#                                                                            #
# Full details of the Crystallographic Information File format               #
# are given in the paper "The Crystallographic Information File (CIF):       #
# a New Standard Archive File for Crystallography" by S. R. Hall, F. H.      #
# Allen and I. D. Brown [Acta Cryst. (1991), A47, 655-685].                  #
#                                                                            #
# The current version of the core CIF dictionary is obtainable from          #
# ftp://ftp.iucr.org/pub/cif_core.dic. The current version number is 2.4.    #
#                                                                            #
# Software is freely available for graphical display of the structure(s) in  #
# this CIF.  For information consult the CIF home page http://www.iucr.org/  #
# cif/home.html                                                              #
#                                                                            #
# This file may be used for bona fide research purposes within the           #
# scientific community so long as proper attribution is given to the journal # 
# article from which it was obtained.                                        #
#                                                                            #
##############################################################################
                                             
data_I
_audit_creation_method     SHELXL97
_chemical_name_systematic
;
Poly[[\m-aqua-tetraaqua{\m-5-[bis(carboxylatomethyl)amino]-3-
carboxylatomethyl-4-cyanothiophene-2-carboxylato}distrontium(II)]
tetrahydrate]
;
_chemical_name_common
;
Strontium ranelate nonahydrate
;
_chemical_formula_moiety     'C12 H6 N2 O8 S, 2Sr, 8.79(H2 O)'
_chemical_formula_sum     'C12 H23.58 N2 O16.79 S Sr2'
_chemical_formula_iupac     '[Sr2 (C12 H6 N2 O8 S) (H2 O1)5], 3.79H2 O'
_chemical_formula_weight     671.84
_chemical_melting_point     ?
_symmetry_cell_setting     triclinic
_symmetry_space_group_name_H-M     'P -1'
_symmetry_space_group_name_Hall     '-P 1'
loop_
    _symmetry_equiv_pos_as_xyz
    'x, y, z'
    '-x, -y, -z'
_cell_length_a     8.3585(3)
_cell_length_b     12.3865(5)
_cell_length_c     12.6474(5)
_cell_angle_alpha     109.8800(10)
_cell_angle_beta     97.1480(10)
_cell_angle_gamma     105.3210(10)
_cell_volume     1154.00(8)
_cell_formula_units_Z     2
_cell_measurement_reflns_used     6752
_cell_measurement_theta_min     2.60
_cell_measurement_theta_max     30.60
_cell_measurement_temperature     120(2)
_exptl_crystal_description     tabular
_exptl_crystal_colour     colorless
_exptl_crystal_size_max     0.15
_exptl_crystal_size_mid     0.10
_exptl_crystal_size_min     0.07
_exptl_crystal_density_diffrn     1.933
_exptl_crystal_density_meas     ?
_exptl_crystal_density_method     'not measured'
_exptl_crystal_F_000     671.8
_exptl_absorpt_coefficient_mu     4.795
_exptl_absorpt_correction_type     multi-scan
_exptl_absorpt_process_details     '(SADABS; Sheldrick, 2002)'
_exptl_absorpt_correction_T_min     0.574
_exptl_absorpt_correction_T_max     0.710
_diffrn_ambient_temperature     120(2)
_diffrn_radiation_type     MoK\a
_diffrn_radiation_wavelength     0.71073
_diffrn_radiation_source     'fine-focus sealed tube'
_diffrn_radiation_monochromator     graphite
_diffrn_measurement_device_type     'Bruker SMART APEX'
_diffrn_measurement_method     '\w scan, frame data integration'
_diffrn_detector_area_resol_mean     ?
_diffrn_reflns_number     17404
_diffrn_reflns_av_R_equivalents     0.0321
_diffrn_reflns_av_sigmaI/netI     0.0463
_diffrn_reflns_theta_min     2.60
_diffrn_reflns_theta_max     30.87
_diffrn_reflns_theta_full     29.00
_diffrn_measured_fraction_theta_max     0.911
_diffrn_measured_fraction_theta_full     0.983
_diffrn_reflns_limit_h_min     -12
_diffrn_reflns_limit_h_max     12
_diffrn_reflns_limit_k_min     -17
_diffrn_reflns_limit_k_max     17
_diffrn_reflns_limit_l_min     -18
_diffrn_reflns_limit_l_max     18
_diffrn_standards_number     0
_diffrn_standards_interval_count     0
_diffrn_standards_interval_time     0
_diffrn_standards_decay_%     0
_refine_special_details
;
Refinement of <i>F</i>^2^ against ALL reflections. The weighted <i>R</i>-factor
<i>wR</i> and goodness of fit <i>S</i> are based on <i>F</i>^2^, conventional
<i>R</i>-factors <i>R</i> are based on <i>F</i>, with <i>F</i> set to zero for
negative <i>F</i>^2^. The threshold expression of <i>F</i>^2^ >
2\s(<i>F</i>^2^) is used only for calculating <i>R</i>-factors(gt) <i>etc</i>.
and is not relevant to the choice of reflections for refinement.
<i>R</i>-factors based on <i>F</i>^2^ are statistically about twice as large
as those based on <i>F</i>, and <i>R</i>- factors based on ALL data will be
even larger.
;
_reflns_number_total     6617
_reflns_number_gt     5375
_reflns_threshold_expression     I>2\s(I)
_refine_ls_structure_factor_coef     Fsqd
_refine_ls_matrix_type     full
_refine_ls_R_factor_all     0.0476
_refine_ls_R_factor_gt     0.0330
_refine_ls_wR_factor_gt     0.0705
_refine_ls_wR_factor_ref     0.0751
_refine_ls_goodness_of_fit_ref     1.022
_refine_ls_restrained_S_all     1.022
_refine_ls_number_reflns     6617
_refine_ls_number_parameters     375
_refine_ls_number_restraints     21
_refine_ls_hydrogen_treatment     mixed
_refine_ls_weighting_scheme     calc
_refine_ls_weighting_details
                 'calc w=1/[\s^2^(Fo^2^)+(0.0383P)^2^] where P=(Fo^2^+2Fc^2^)/3'
_atom_sites_solution_hydrogens     geom
_atom_sites_solution_primary     direct
_atom_sites_solution_secondary     difmap
_refine_ls_shift/su_max     0.002
_refine_ls_shift/su_mean     0.000
_refine_diff_density_max     1.481
_refine_diff_density_min     -1.234
_refine_ls_extinction_method     none
_refine_ls_extinction_coef     ?
loop_
    _atom_type_symbol
    _atom_type_description
    _atom_type_scat_dispersion_real
    _atom_type_scat_dispersion_imag
    _atom_type_scat_source
    'C' 'C' 0.0033 0.0016
                         'International Tables Vol C Tables 4.2.6.8 and 6.1.1.4'
    'N' 'N' 0.0061 0.0033
                         'International Tables Vol C Tables 4.2.6.8 and 6.1.1.4'
    'O' 'O' 0.0106 0.0060
                         'International Tables Vol C Tables 4.2.6.8 and 6.1.1.4'
    'S' 'S' 0.1246 0.1234
                         'International Tables Vol C Tables 4.2.6.8 and 6.1.1.4'
    'Sr' 'Sr' -1.5307 3.2498
                         'International Tables Vol C Tables 4.2.6.8 and 6.1.1.4'
    'H' 'H' 0.0000 0.0000
                         'International Tables Vol C Tables 4.2.6.8 and 6.1.1.4'
_computing_data_collection     'SMART (Bruker, 1999)'
_computing_cell_refinement     'SAINT-Plus (Bruker, 1999)'
_computing_data_reduction     'SAINT-Plus (Bruker, 1999)'
_computing_structure_solution     'SHELXS97 (Sheldrick, 2008)'
_computing_structure_refinement     'SHELXL97 (Sheldrick, 2008)'
_computing_molecular_graphics
                              'ORTEP-3 (Farrugia, 1997) and ATOMS (Dowty, 2000)'
_computing_publication_material     'SHELXL97 (Sheldrick, 2008)'
loop_
    _atom_site_type_symbol
    _atom_site_label
    _atom_site_fract_x
    _atom_site_fract_y
    _atom_site_fract_z
    _atom_site_U_iso_or_equiv
    _atom_site_adp_type
    _atom_site_calc_flag
    _atom_site_refinement_flags
    _atom_site_occupancy
    _atom_site_disorder_assembly
    _atom_site_disorder_group
    Sr Sr1 0.52281(3) 0.38668(2) 0.836097(18) 0.01665(6) Uani d . 1 . .
    Sr Sr2 0.26745(3) 0.029136(18) 0.557006(17) 0.01072(6) Uani d . 1 . .
    S S1 0.13839(8) 0.40229(5) 0.50122(5) 0.01584(12) Uani d . 1 . .
    C C1 0.1878(3) 0.4919(2) 0.6477(2) 0.0160(5) Uani d . 1 . .
    C C2 0.3059(3) 0.6056(2) 0.6709(2) 0.0183(5) Uani d . 1 . .
    C C3 0.3561(3) 0.6182(2) 0.5698(2) 0.0168(5) Uani d . 1 . .
    C C4 0.2738(3) 0.5158(2) 0.4721(2) 0.0169(5) Uani d . 1 . .
    C C5 0.3781(4) 0.7012(2) 0.7831(2) 0.0237(6) Uani d . 1 . .
    N N1 0.4382(4) 0.7807(2) 0.8712(2) 0.0373(7) Uani d . 1 . .
    C C6 0.4862(3) 0.7305(2) 0.5736(2) 0.0187(5) Uani d . 1 . .
    H H6A 0.5431 0.7077 0.5091 0.022 Uiso calc R 1 . .
    H H6B 0.5745 0.7663 0.6470 0.022 Uiso calc R 1 . .
    C C7 0.4063(3) 0.8258(2) 0.5642(2) 0.0140(4) Uani d . 1 . .
    O O1 0.3026(2) 0.85078(16) 0.62454(15) 0.0218(4) Uani d . 1 . .
    O O2 0.4503(2) 0.87870(15) 0.49792(15) 0.0168(3) Uani d . 1 . .
    C C8 0.2835(3) 0.4871(2) 0.3498(2) 0.0208(5) Uani d . 1 . .
    O O3 0.3592(3) 0.57144(17) 0.32159(17) 0.0293(4) Uani d . 1 . .
    O O4 0.2095(3) 0.37659(16) 0.28052(16) 0.0253(4) Uani d . 1 . .
    N N2 0.1127(3) 0.44571(17) 0.71912(16) 0.0138(4) Uani d . 1 . .
    C C9 0.0097(3) 0.3176(2) 0.6705(2) 0.0147(4) Uani d . 1 . .
    H H9A -0.0850 0.3036 0.6067 0.018 Uiso calc R 1 . .
    H H9B -0.0415 0.2978 0.7309 0.018 Uiso calc R 1 . .
    C C10 0.1092(3) 0.2303(2) 0.62385(19) 0.0125(4) Uani d . 1 . .
    O O5 0.2644(2) 0.25859(14) 0.67064(14) 0.0150(3) Uani d . 1 . .
    O O6 0.0259(2) 0.13041(14) 0.54187(13) 0.0141(3) Uani d . 1 . .
    C C11 0.0937(3) 0.5241(2) 0.82968(19) 0.0167(5) Uani d . 1 . .
    H H11A -0.0207 0.4870 0.8398 0.020 Uiso calc R 1 . .
    H H11B 0.0977 0.6033 0.8259 0.020 Uiso calc R 1 . .
    C C12 0.2261(3) 0.5475(2) 0.9357(2) 0.0177(5) Uani d . 1 . .
    O O7 0.2069(3) 0.60995(17) 1.03249(15) 0.0266(4) Uani d . 1 . .
    O O8 0.3467(2) 0.50536(16) 0.92535(15) 0.0213(4) Uani d . 1 . .
    O O21 0.1336(2) 0.04188(16) 0.73788(14) 0.0177(4) Uani d D 1 . .
    H H21A 0.195(3) 0.096(2) 0.7968(19) 0.027 Uiso d D 1 . .
    H H21B 0.111(4) -0.021(2) 0.753(3) 0.027 Uiso d D 1 . .
    O O22 0.5486(2) 0.16837(18) 0.73157(15) 0.0218(4) Uani d D 1 . .
    H H22A 0.608(4) 0.162(3) 0.686(2) 0.033 Uiso d D 1 . .
    H H22B 0.572(4) 0.129(3) 0.768(3) 0.033 Uiso d D 1 . .
    O O23 0.2011(2) -0.02488(19) 0.33592(16) 0.0246(4) Uani d D 1 . .
    H H23A 0.102(3) -0.035(3) 0.311(3) 0.037 Uiso d D 1 . .
    H H23B 0.249(4) -0.006(3) 0.291(2) 0.037 Uiso d D 1 . .
    O O24 -0.0724(3) 0.17943(17) 0.24069(16) 0.0233(4) Uani d D 1 . .
    H H24A -0.138(4) 0.198(3) 0.282(3) 0.035 Uiso d D 1 . .
    H H24B 0.015(3) 0.240(2) 0.260(3) 0.035 Uiso d D 1 . .
    O O25 0.3787(3) 0.23012(19) 0.92443(16) 0.0299(5) Uani d D 1 . .
    H H25A 0.430(4) 0.204(3) 0.965(3) 0.045 Uiso d D 1 . .
    H H25B 0.316(4) 0.259(3) 0.958(3) 0.045 Uiso d D 1 . .
    O O26 0.6112(3) 1.0182(2) 0.83803(19) 0.0321(5) Uani d D 1 . .
    H H26A 0.686(5) 1.030(5) 0.897(3) 0.048 Uiso d PD 0.67 . .
    H H26B 0.549(6) 1.037(5) 0.885(4) 0.048 Uiso d PD 0.67 . .
    H H26C 0.532(5) 0.952(3) 0.823(5) 0.048 Uiso d PD 0.67 . .
    O O27 0.7186(3) 0.6180(2) 0.91336(19) 0.0194(6) Uani d PD 0.790(4) . .
    H H27A 0.740(5) 0.626(4) 0.854(2) 0.029 Uiso d PD 0.79 . .
    H H27B 0.811(4) 0.640(4) 0.959(3) 0.029 Uiso d PD 0.79 . .
    O O28 0.1058(3) 0.92663(19) 0.99457(17) 0.0302(5) Uani d D 1 . .
    H H28A 0.111(5) 0.896(3) 0.9290(18) 0.045 Uiso d D 1 . .
    H H28B 0.041(8) 0.966(6) 1.000(7) 0.045 Uiso d PD 0.50 . .
    H H28C 0.059(8) 0.873(5) 1.015(6) 0.045 Uiso d PD 0.50 . .
    O O29 0.0120(4) 0.7429(3) 1.0829(2) 0.0287(7) Uani d PD 0.790(4) . .
    H H29A 0.073(7) 0.701(5) 1.058(6) 0.043 Uiso d PD 0.53 . .
    H H29B 0.045(9) 0.806(4) 1.071(6) 0.043 Uiso d PD 0.53 . .
    H H29C -0.024(10) 0.732(8) 1.016(3) 0.043 Uiso d PD 0.53 . .
    O O30 -0.0951(12) 0.6963(8) 0.9739(8) 0.023(2) Uiso d P 0.210(4) . .
loop_
    _atom_site_aniso_label
    _atom_site_aniso_U_11
    _atom_site_aniso_U_22
    _atom_site_aniso_U_33
    _atom_site_aniso_U_12
    _atom_site_aniso_U_13
    _atom_site_aniso_U_23
    Sr1 0.01489(12) 0.02075(12) 0.00915(10) 0.00204(9) 0.00133(8) 0.00307(9)
    Sr2 0.01086(11) 0.01068(10) 0.00940(10) 0.00340(8) 0.00144(7) 0.00290(8)
    S1 0.0195(3) 0.0115(3) 0.0149(3) 0.0032(2) 0.0029(2) 0.0051(2)
    C1 0.0158(12) 0.0144(11) 0.0177(11) 0.0064(9) -0.0008(9) 0.0067(9)
    C2 0.0197(12) 0.0133(11) 0.0215(12) 0.0061(10) -0.0004(10) 0.0078(10)
    C3 0.0133(11) 0.0122(11) 0.0255(12) 0.0049(9) 0.0006(9) 0.0087(10)
    C4 0.0164(12) 0.0138(11) 0.0241(12) 0.0060(9) 0.0057(10) 0.0105(10)
    C5 0.0287(15) 0.0139(12) 0.0256(13) 0.0010(11) -0.0027(11) 0.0120(11)
    N1 0.0485(17) 0.0204(12) 0.0261(13) -0.0078(11) -0.0058(12) 0.0083(10)
    C6 0.0129(11) 0.0152(12) 0.0301(13) 0.0046(9) 0.0032(10) 0.0122(10)
    C7 0.0120(11) 0.0104(10) 0.0167(11) 0.0015(8) 0.0008(9) 0.0042(9)
    O1 0.0269(10) 0.0231(9) 0.0262(9) 0.0140(8) 0.0147(8) 0.0152(8)
    O2 0.0174(9) 0.0160(8) 0.0201(8) 0.0055(7) 0.0065(7) 0.0101(7)
    C8 0.0220(13) 0.0200(13) 0.0260(13) 0.0100(11) 0.0119(11) 0.0111(11)
    O3 0.0386(12) 0.0209(10) 0.0317(11) 0.0058(9) 0.0167(9) 0.0141(9)
    O4 0.0348(11) 0.0179(9) 0.0252(10) 0.0072(8) 0.0152(8) 0.0092(8)
    N2 0.0185(10) 0.0084(9) 0.0109(9) 0.0030(8) 0.0002(7) 0.0016(7)
    C9 0.0142(11) 0.0121(11) 0.0150(11) 0.0029(9) 0.0014(9) 0.0038(9)
    C10 0.0157(11) 0.0109(10) 0.0106(10) 0.0022(9) 0.0027(8) 0.0056(8)
    O5 0.0125(8) 0.0144(8) 0.0140(8) 0.0033(6) -0.0023(6) 0.0032(6)
    O6 0.0140(8) 0.0104(8) 0.0127(8) 0.0016(6) -0.0014(6) 0.0016(6)
    C11 0.0195(12) 0.0164(11) 0.0125(11) 0.0096(10) 0.0008(9) 0.0017(9)
    C12 0.0235(13) 0.0113(11) 0.0151(11) 0.0023(9) 0.0003(9) 0.0055(9)
    O7 0.0378(12) 0.0255(10) 0.0124(8) 0.0109(9) 0.0040(8) 0.0028(7)
    O8 0.0213(9) 0.0194(9) 0.0199(9) 0.0077(7) -0.0036(7) 0.0056(7)
    O21 0.0200(9) 0.0184(9) 0.0120(8) 0.0043(7) 0.0025(7) 0.0046(7)
    O22 0.0186(9) 0.0305(10) 0.0139(9) 0.0109(8) 0.0024(7) 0.0043(8)
    O23 0.0172(9) 0.0421(12) 0.0195(9) 0.0106(9) 0.0070(8) 0.0164(9)
    O24 0.0270(11) 0.0201(9) 0.0198(9) 0.0028(8) 0.0098(8) 0.0066(8)
    O25 0.0413(13) 0.0248(11) 0.0151(9) 0.0009(9) 0.0046(9) 0.0060(8)
    O26 0.0299(12) 0.0322(12) 0.0283(11) 0.0011(10) 0.0029(9) 0.0131(10)
    O27 0.0243(13) 0.0161(11) 0.0129(11) 0.0003(9) 0.0054(9) 0.0042(9)
    O28 0.0422(14) 0.0295(12) 0.0163(9) 0.0133(10) 0.0022(9) 0.0060(9)
    O29 0.0313(15) 0.0330(15) 0.0249(14) 0.0161(12) 0.0070(11) 0.0107(12)
_geom_special_details
;
All e.s.d.'s (except the e.s.d. in the dihedral angle between two l.s. planes)
are estimated using the full covariance matrix. The cell e.s.d.'s are taken
into account individually in the estimation of e.s.d.'s in distances, angles
and torsion angles; correlations between e.s.d.'s in cell parameters are only
used when they are defined by crystal symmetry. An approximate (isotropic)
treatment of cell e.s.d.'s is used for estimating e.s.d.'s involving l.s.
planes.
;
loop_
    _geom_bond_atom_site_label_1
    _geom_bond_atom_site_label_2
    _geom_bond_site_symmetry_2
    _geom_bond_distance
    _geom_bond_publ_flag
    Sr1 O8 . 2.4557(18) y
    Sr1 O3 2_666 2.4782(19) y
    Sr1 O5 . 2.5234(16) y
    Sr1 O7 2_667 2.6149(19) y
    Sr1 O25 . 2.652(2) y
    Sr1 O22 . 2.6560(19) y
    Sr1 O27 . 2.657(2) y
    Sr1 O8 2_667 2.7834(17) y
    Sr2 O6 2_556 2.5452(16) y
    Sr2 O23 . 2.5921(18) y
    Sr2 O2 2_666 2.6222(17) y
    Sr2 O21 . 2.6445(17) y
    Sr2 O6 . 2.6628(16) y
    Sr2 O2 1_545 2.6848(16) y
    Sr2 O1 1_545 2.6944(17) y
    Sr2 O22 . 2.7108(18) y
    Sr2 O5 . 2.7228(16) y
    S1 C1 . 1.733(2) ?
    S1 C4 . 1.735(2) ?
    C1 N2 . 1.358(3) ?
    C1 C2 . 1.398(3) ?
    C2 C5 . 1.431(4) ?
    C2 C3 . 1.439(4) ?
    C3 C4 . 1.368(3) ?
    C3 C6 . 1.504(3) ?
    C4 C8 . 1.482(4) ?
    C5 N1 . 1.148(3) ?
    C6 C7 . 1.532(3) ?
    C6 H6A . 0.9900 ?
    C6 H6B . 0.9900 ?
    C7 O1 . 1.256(3) ?
    C7 O2 . 1.261(3) ?
    C8 O3 . 1.257(3) ?
    C8 O4 . 1.275(3) ?
    N2 C9 . 1.456(3) ?
    N2 C11 . 1.462(3) ?
    C9 C10 . 1.540(3) ?
    C9 H9A . 0.9900 ?
    C9 H9B . 0.9900 ?
    C10 O5 . 1.258(3) ?
    C10 O6 . 1.258(3) ?
    C11 C12 . 1.517(3) ?
    C11 H11A . 0.9900 ?
    C11 H11B . 0.9900 ?
    C12 O8 . 1.253(3) ?
    C12 O7 . 1.262(3) ?
    O21 H21A . 0.809(18) ?
    O21 H21B . 0.845(17) ?
    O22 H22A . 0.808(18) ?
    O22 H22B . 0.819(17) ?
    O23 H23A . 0.807(18) ?
    O23 H23B . 0.798(18) ?
    O24 H24A . 0.823(18) ?
    O24 H24B . 0.837(18) ?
    O25 H25A . 0.819(18) ?
    O25 H25B . 0.796(18) ?
    O26 H26A . 0.850(19) ?
    O26 H26B . 0.849(19) ?
    O26 H26C . 0.85(2) ?
    O27 H27A . 0.827(19) ?
    O27 H27B . 0.823(19) ?
    O28 H28A . 0.799(18) ?
    O28 H28B . 0.82(2) ?
    O28 H28C . 0.82(2) ?
    O29 H29A . 0.83(2) ?
    O29 H29B . 0.83(2) ?
    O29 H29C . 0.82(2) ?
    O27 O30 1_655 1.534(10) ?
    O29 O30 . 1.383(10) ?
loop_
    _geom_angle_atom_site_label_1
    _geom_angle_atom_site_label_2
    _geom_angle_atom_site_label_3
    _geom_angle_site_symmetry_1
    _geom_angle_site_symmetry_3
    _geom_angle
    _geom_angle_publ_flag
    O8 Sr1 O3 . 2_666 117.69(6) ?
    O8 Sr1 O5 . . 87.39(5) ?
    O3 Sr1 O5 2_666 . 81.32(6) ?
    O8 Sr1 O7 . 2_667 118.97(6) ?
    O3 Sr1 O7 2_666 2_667 101.51(7) ?
    O5 Sr1 O7 . 2_667 146.34(5) ?
    O8 Sr1 O25 . . 85.98(7) ?
    O3 Sr1 O25 2_666 . 150.13(6) ?
    O5 Sr1 O25 . . 81.94(6) ?
    O7 Sr1 O25 2_667 . 79.69(7) ?
    O8 Sr1 O22 . . 147.38(6) ?
    O3 Sr1 O22 2_666 . 83.58(6) ?
    O5 Sr1 O22 . . 70.82(5) ?
    O7 Sr1 O22 2_667 . 76.14(6) ?
    O25 Sr1 O22 . . 67.59(6) ?
    O8 Sr1 O27 . . 74.49(7) ?
    O3 Sr1 O27 2_666 . 70.14(7) ?
    O5 Sr1 O27 . . 132.72(6) ?
    O7 Sr1 O27 2_667 . 77.82(7) ?
    O25 Sr1 O27 . . 137.67(6) ?
    O22 Sr1 O27 . . 138.07(7) ?
    O8 Sr1 O8 . 2_667 70.87(6) ?
    O3 Sr1 O8 2_666 2_667 130.40(6) ?
    O5 Sr1 O8 . 2_667 147.09(6) ?
    O7 Sr1 O8 2_667 2_667 48.19(5) ?
    O25 Sr1 O8 . 2_667 72.41(6) ?
    O22 Sr1 O8 . 2_667 115.58(5) ?
    O27 Sr1 O8 . 2_667 65.82(6) ?
    O6 Sr2 O23 2_556 . 69.11(6) ?
    O6 Sr2 O2 2_556 2_666 138.88(5) ?
    O23 Sr2 O2 . 2_666 71.52(6) ?
    O6 Sr2 O21 2_556 . 79.58(5) ?
    O23 Sr2 O21 . . 145.03(6) ?
    O2 Sr2 O21 2_666 . 141.51(5) ?
    O6 Sr2 O6 2_556 . 68.34(6) ?
    O23 Sr2 O6 . . 81.03(5) ?
    O2 Sr2 O6 2_666 . 116.53(5) ?
    O21 Sr2 O6 . . 73.03(5) ?
    O6 Sr2 O2 2_556 1_545 96.94(5) ?
    O23 Sr2 O2 . 1_545 81.54(6) ?
    O2 Sr2 O2 2_666 1_545 65.68(6) ?
    O21 Sr2 O2 . 1_545 118.40(5) ?
    O6 Sr2 O2 . 1_545 160.37(5) ?
    O6 Sr2 O1 2_556 1_545 79.58(5) ?
    O23 Sr2 O1 . 1_545 116.26(6) ?
    O2 Sr2 O1 2_666 1_545 108.25(5) ?
    O21 Sr2 O1 . 1_545 71.00(5) ?
    O6 Sr2 O1 . 1_545 135.19(5) ?
    O2 Sr2 O1 1_545 1_545 48.34(5) ?
    O6 Sr2 O22 2_556 . 156.57(6) ?
    O23 Sr2 O22 . . 133.65(6) ?
    O2 Sr2 O22 2_666 . 62.33(5) ?
    O21 Sr2 O22 . . 79.68(6) ?
    O6 Sr2 O22 . . 115.27(5) ?
    O2 Sr2 O22 1_545 . 83.49(5) ?
    O1 Sr2 O22 1_545 . 83.47(6) ?
    O6 Sr2 O5 2_556 . 114.87(5) ?
    O23 Sr2 O5 . . 109.66(6) ?
    O2 Sr2 O5 2_666 . 89.11(5) ?
    O21 Sr2 O5 . . 69.47(5) ?
    O6 Sr2 O5 . . 48.56(5) ?
    O2 Sr2 O5 1_545 . 148.19(5) ?
    O1 Sr2 O5 1_545 . 133.93(5) ?
    O22 Sr2 O5 . . 67.10(5) ?
    C1 S1 C4 . . 92.44(12) ?
    N2 C1 C2 . . 130.8(2) ?
    N2 C1 S1 . . 119.08(17) ?
    C2 C1 S1 . . 110.09(19) ?
    C1 C2 C5 . . 125.2(2) ?
    C1 C2 C3 . . 113.4(2) ?
    C5 C2 C3 . . 121.3(2) ?
    C4 C3 C2 . . 111.8(2) ?
    C4 C3 C6 . . 124.9(2) ?
    C2 C3 C6 . . 123.3(2) ?
    C3 C4 C8 . . 131.1(2) ?
    C3 C4 S1 . . 112.22(19) ?
    C8 C4 S1 . . 116.67(18) ?
    N1 C5 C2 . . 177.5(3) ?
    C3 C6 C7 . . 112.26(19) ?
    C3 C6 H6A . . 109.2 ?
    C7 C6 H6A . . 109.2 ?
    C3 C6 H6B . . 109.2 ?
    C7 C6 H6B . . 109.2 ?
    H6A C6 H6B . . 107.9 ?
    O1 C7 O2 . . 122.2(2) ?
    O1 C7 C6 . . 119.1(2) ?
    O2 C7 C6 . . 118.7(2) ?
    O3 C8 O4 . . 125.2(2) ?
    O3 C8 C4 . . 118.9(2) ?
    O4 C8 C4 . . 115.9(2) ?
    C1 N2 C9 . . 117.63(19) ?
    C1 N2 C11 . . 121.82(19) ?
    C9 N2 C11 . . 118.5(2) ?
    N2 C9 C10 . . 114.24(19) ?
    N2 C9 H9A . . 108.7 ?
    C10 C9 H9A . . 108.7 ?
    N2 C9 H9B . . 108.7 ?
    C10 C9 H9B . . 108.7 ?
    H9A C9 H9B . . 107.6 ?
    O5 C10 O6 . . 123.3(2) ?
    O5 C10 C9 . . 119.92(19) ?
    O6 C10 C9 . . 116.7(2) ?
    N2 C11 C12 . . 115.7(2) ?
    N2 C11 H11A . . 108.3 ?
    C12 C11 H11A . . 108.3 ?
    N2 C11 H11B . . 108.3 ?
    C12 C11 H11B . . 108.3 ?
    H11A C11 H11B . . 107.4 ?
    O8 C12 O7 . . 122.9(2) ?
    O8 C12 C11 . . 120.5(2) ?
    O7 C12 C11 . . 116.7(2) ?
    H21A O21 H21B . . 106(3) ?
    H22A O22 H22B . . 104(3) ?
    H23A O23 H23B . . 104(3) ?
    H24A O24 H24B . . 108(3) ?
    H25A O25 H25B . . 109(4) ?
    H26A O26 H26B . . 87(5) ?
    H26A O26 H26C . . 108(5) ?
    H26B O26 H26C . . 75(5) ?
    H27A O27 H27B . . 107(4) ?
    H28A O28 H28B . . 111(6) ?
    H28A O28 H28C . . 109(6) ?
    H28B O28 H28C . . 103(7) ?
    H29A O29 H29B . . 107(7) ?
    H29A O29 H29C . . 87(6) ?
    H29B O29 H29C . . 68(6) ?
loop_
    _geom_hbond_atom_site_label_D
    _geom_hbond_atom_site_label_H
    _geom_hbond_atom_site_label_A
    _geom_hbond_site_symmetry_A
    _geom_hbond_distance_DH
    _geom_hbond_distance_HA
    _geom_hbond_distance_DA
    _geom_hbond_angle_DHA
    O21 H21A O25 1 0.809(18) 1.982(18) 2.781(3) 169(3)
    O21 H21B O24 2_556 0.845(17) 1.931(18) 2.765(3) 169(3)
    O22 H22A O2 2_666 0.808(18) 2.16(3) 2.761(2) 131(3)
    O22 H22B O26 1_545 0.819(17) 1.940(18) 2.755(3) 173(3)
    O23 H23A O21 2_556 0.807(18) 1.962(18) 2.766(3) 174(4)
    O23 H23B O26 2_666 0.798(18) 2.11(2) 2.867(3) 159(3)
    O24 H24A O1 2_566 0.823(18) 2.03(2) 2.760(3) 148(3)
    O24 H24B O4 1 0.837(18) 1.925(18) 2.756(3) 172(3)
    O25 H25A N1 2_667 0.819(18) 2.15(2) 2.898(3) 152(3)
    O25 H25B O27 2_667 0.796(18) 1.93(2) 2.648(3) 150(4)
    O26 H26A O28 2_677 0.850(19) 1.90(2) 2.731(3) 164(5)
    O26 H26C N1 . 0.85(2) 2.37(4) 3.108(3) 146(5)
    O27 H27A O4 2_666 0.827(19) 1.79(2) 2.615(3) 172(4)
    O27 H27B O29 1_655 0.823(19) 1.94(2) 2.727(4) 160(4)
    O28 H28A O24 2_566 0.799(18) 1.97(2) 2.756(3) 167(4)
    O28 H28B O28 2_577 0.82(2) 2.02(2) 2.835(4) 174(8)
    O28 H28C O29 . 0.82(2) 2.04(3) 2.836(4) 164(7)
    O29 H29A O7 . 0.83(2) 1.78(2) 2.595(3) 168(7)
    O29 H29B O28 . 0.83(2) 2.03(3) 2.836(4) 164(7)
data_global
_journal_date_recd_electronic     2011-03-09
_journal_date_accepted     2011-03-17
_journal_name_full     'Acta Crystallographica, Section E'
_journal_year     2011
_journal_volume     67
_journal_issue      4
_journal_page_first     m471
_journal_page_last     m472
_journal_paper_category     QM
_journal_coeditor_code     SI2343
_publ_contact_author_name     'Kenny Stahl'
_publ_contact_author_address
;
Department of Chemistry
Technical University of Denmark
DK-2800 Lyngby
Denmark
;
_publ_contact_author_email     kenny@kemi.dtu.dk
_publ_contact_author_fax     '+45 45 88 31 36'
_publ_contact_author_phone     '+45 45 25 20 19'
_publ_section_title
;
Polymeric strontium ranelate nonahydrate
;
loop_
    _publ_author_name
    _publ_author_address
    'Kenny Stahl'
;
Department of Chemistry
Technical University of Denmark
DK-2800 Lyngby
Denmark
;
    'Christian G. Frankaer'
;
Department of Chemistry
Technical University of Denmark
DK-2800 Lyngby
Denmark
;
    'Anders C. Raffalt'
;
Department of Chemistry
Technical University of Denmark
DK-2800 Lyngby
Denmark
;
    'S\/oren R. S\/orensen'
;
Department of Chemistry
Technical University of Denmark
DK-2800 Lyngby
Denmark
;
    'Jens E.T. Andersen'
;
Department of Chemistry
Technical University of Denmark
DK-2800 Lyngby
Denmark
;
