# Supplementary material for: Polymeric strontium ranelate nona­hydrate
Source: Acta Crystallogr Sect E Struct Rep Online. 2011 Mar 23;67(Pt 4):m471–2. doi: 10.1107/S1600536811010099 (PMC3099985; doi:10.1107/S1600536811010099)
Supplement: Supplementary file 2 [file e-67-0m471-Isup2.hkl]

# 
# h,k,l, Fc-squared, Fo-squared, sigma(Fo-squared) and status flag 
# 
data_I
_shelx_title ' Srranwet in P-1' 
_shelx_refln_list_code          4 
_shelx_F_calc_maximum      200.01 
_exptl_crystal_F_000       671.50 
_reflns_d_resolution_high  0.6925 
 
loop_ 
 _symmetry_equiv_pos_as_xyz 
 'x, y, z' 
 '-x, -y, -z' 
 
_cell_length_a     8.3585 
_cell_length_b    12.3865 
_cell_length_c    12.6474 
_cell_angle_alpha 109.880 
_cell_angle_beta   97.148 
_cell_angle_gamma 105.321 
 
_shelx_F_squared_multiplier     1.000 
 
loop_ 
 _refln_index_h 
 _refln_index_k 
 _refln_index_l 
 _refln_F_squared_calc 
 _refln_F_squared_meas 
 _refln_F_squared_sigma 
 _refln_observed_status 
   1   0   0     3564.56     3775.54     70.36 o 
   2   0   0      287.24      367.14     16.82 o 
   3   0   0      865.64      797.18     18.38 o 
   4   0   0     3698.25     3830.14     61.16 o 
   5   0   0     3252.89     3240.78     55.67 o 
   6   0   0       66.19       60.84     15.10 o 
   7   0   0      335.66      337.73     21.70 o 
   9   0   0      419.18      359.52     53.36 o 
  10   0   0        7.39        0.85     51.64 o 
  11   0   0      545.28      528.73     81.08 o 
 -11   1   0       21.16       43.10     57.61 o 
 -10   1   0       18.62       64.47     36.51 o 
  -9   1   0      351.77      336.84     31.51 o 
  -8   1   0     1165.54     1148.56     88.37 o 
  -7   1   0       16.64        9.32     14.82 o 
  -6   1   0     2577.70     2511.37     58.08 o 
  -5   1   0      211.31      225.67     13.82 o 
  -4   1   0     2089.43     2290.73     39.85 o 
  -3   1   0      423.00      478.87     14.04 o 
  -2   1   0     1559.78     1705.11     27.35 o 
   1   1   0      793.07      797.58     21.43 o 
   2   1   0     7618.73     7771.73    111.29 o 
   3   1   0     9659.32     9580.64    137.93 o 
   4   1   0      208.86      203.58     11.41 o 
   5   1   0     1471.02     1365.33     31.21 o 
   6   1   0     4600.68     4476.55    172.71 o 
   7   1   0     5020.94     4917.11     99.41 o 
   8   1   0     1005.65     1056.77     42.94 o 
   9   1   0      200.09      213.01     31.06 o 
  10   1   0      577.96      632.01     75.96 o 
 -11   2   0     1006.25     1008.82     89.19 o 
 -10   2   0     1518.74     1699.29    116.50 o 
  -9   2   0      151.98      219.87     53.98 o 
  -8   2   0       13.94       16.30     17.08 o 
  -7   2   0     1153.71     1168.96     33.77 o 
  -6   2   0      381.31      380.91     18.86 o 
  -5   2   0       51.48       31.52     10.26 o 
  -4   2   0      262.84      230.43     30.80 o 
  -2   2   0    33517.78    36297.86    439.58 o 
  -1   2   0       78.43       99.41      4.10 o 
   0   2   0    10019.20    10389.33    167.65 o 
   1   2   0      462.70      438.89     14.47 o 
   2   2   0     4308.83     4480.49     67.20 o 
   3   2   0       35.98       44.74      7.46 o 
   4   2   0      302.73      294.54     13.52 o 
   5   2   0     3135.19     3010.00     53.68 o 
   6   2   0      203.63      182.52     21.68 o 
   7   2   0       24.15       27.92     21.18 o 
   8   2   0     1373.77     1408.26     59.35 o 
   9   2   0     1933.16     1764.63     78.51 o 
  10   2   0      300.16      373.90     62.09 o 
 -11   3   0       37.53       35.53     37.08 o 
 -10   3   0       71.31       85.37     33.47 o 
  -9   3   0      625.51      684.19     39.96 o 
  -8   3   0     7948.90     8305.04    131.65 o 
  -7   3   0      518.30      576.78     24.03 o 
  -6   3   0       12.94        5.97      8.25 o 
  -5   3   0      799.95      606.60     54.21 o 
  -4   3   0     6117.30     6232.05     93.10 o 
  -3   3   0     4821.08     4908.55     63.98 o 
  -2   3   0      231.87      225.37      8.12 o 
  -1   3   0      560.10      623.96     16.83 o 
   0   3   0     2186.33     2399.11     37.77 o 
   1   3   0       84.65       99.01      8.71 o 
   2   3   0     8233.67     8495.33    143.46 o 
   3   3   0       33.22       30.27     11.09 o 
   4   3   0      897.36      966.69     32.10 o 
   5   3   0       73.84       85.02     17.43 o 
   6   3   0       21.55       16.89     19.12 o 
   7   3   0     1059.03     1039.52     41.62 o 
   8   3   0      114.85      122.72     27.55 o 
   9   3   0      371.85      377.69     48.71 o 
  10   3   0      244.59      302.56     70.41 o 
 -11   4   0      316.60      362.73     65.29 o 
 -10   4   0      517.39      330.96    169.20 o 
  -9   4   0       56.47       30.75     31.69 o 
  -8   4   0      462.18      494.73     29.86 o 
  -7   4   0      532.02      557.64     23.32 o 
  -6   4   0     5889.84     5895.21     93.38 o 
  -5   4   0     4944.98     4914.96     77.52 o 
  -4   4   0        7.46        9.12      7.17 o 
  -3   4   0     1346.79     1265.77     24.12 o 
  -2   4   0    17984.99    19206.19    268.12 o 
  -1   4   0     8407.09     8655.15    123.87 o 
   0   4   0        9.03       14.11      6.31 o 
   1   4   0      162.55      179.65      9.67 o 
   2   4   0     1965.44     2037.19     53.23 o 
   3   4   0     7407.81     7198.10    127.20 o 
   4   4   0      262.90      264.11     20.35 o 
   5   4   0      982.56      882.36     34.65 o 
   6   4   0      914.07      911.78     37.89 o 
   7   4   0      389.08      371.71     30.91 o 
   8   4   0       31.07       55.46     36.72 o 
   9   4   0      475.77      525.22     59.96 o 
  10   4   0      183.67      314.51     68.28 o 
 -11   5   0       32.48       26.88     54.62 o 
 -10   5   0     1133.42     1262.90     60.20 o 
  -9   5   0        1.23      -19.63     24.14 o 
  -8   5   0     1267.30     1288.11     49.04 o 
  -7   5   0      183.89      173.99     17.50 o 
  -6   5   0     3720.49     3679.49     63.52 o 
  -5   5   0       15.45       15.60      9.35 o 
  -4   5   0     1138.34     1162.91     21.99 o 
  -3   5   0     5044.20     5120.83     77.33 o 
  -2   5   0     1448.87     1587.08     46.75 o 
  -1   5   0        2.57       14.85      6.28 o 
   0   5   0    13500.68    13228.82    188.34 o 
   1   5   0    11169.34    11649.88    167.99 o 
   2   5   0       99.21       70.78     20.22 o 
   3   5   0     1082.51     1067.41     34.29 o 
   4   5   0      298.92      329.15     26.02 o 
   5   5   0     3065.64     2902.43    118.45 o 
   6   5   0     1698.27     1706.15     52.17 o 
   7   5   0      251.44      234.24     29.39 o 
   8   5   0       92.36      157.74     41.01 o 
   9   5   0      832.51      802.70     61.86 o 
 -11   6   0       36.26       43.10     57.18 o 
 -10   6   0        5.51        5.03     32.69 o 
  -9   6   0       93.69      126.75     31.41 o 
  -8   6   0      592.12      632.36     30.50 o 
  -7   6   0     1626.86     1580.38     38.44 o 
  -6   6   0     2121.77     2077.66     42.01 o 
  -5   6   0      220.18      207.44     13.66 o 
  -4   6   0     2191.71     2150.73     39.07 o 
  -3   6   0      148.02      160.77      9.80 o 
  -2   6   0     1419.64     1450.58     28.32 o 
   0   6   0       17.01       31.49      8.66 o 
   1   6   0     2234.33     2136.89     40.17 o 
   2   6   0     1064.80      878.60     79.77 o 
   4   6   0      128.94      126.63     27.10 o 
   5   6   0      181.22      170.18     24.23 o 
   6   6   0      155.89      188.16     27.36 o 
   7   6   0     2116.47     2188.51     85.05 o 
   8   6   0     1510.77     1510.72     76.74 o 
 -11   7   0       67.21       90.92     40.11 o 
 -10   7   0     1694.90     1867.07     73.14 o 
  -9   7   0      791.59      740.63     46.75 o 
  -8   7   0        0.37       16.05     26.55 o 
  -7   7   0     1048.61     1039.33     37.08 o 
  -6   7   0     2805.60     2760.19     51.48 o 
  -5   7   0     2910.11     2836.35     44.33 o 
  -4   7   0       59.60       69.14     11.15 o 
  -3   7   0      133.72      143.00     14.60 o 
  -2   7   0      944.25      859.34     22.43 o 
  -1   7   0      370.54      345.22     17.62 o 
   0   7   0      114.09      111.92     11.81 o 
   1   7   0       68.35       59.28     11.84 o 
   2   7   0      274.80      255.29     15.48 o 
   3   7   0     1449.24     1383.07     80.65 o 
   4   7   0       35.06       40.26     19.66 o 
   5   7   0     1189.19     1079.51     43.59 o 
   6   7   0      781.68      773.43     46.13 o 
   7   7   0        5.11       72.27     38.70 o 
   8   7   0      196.38      122.90     63.16 o 
 -11   8   0      263.45      371.80     47.67 o 
 -10   8   0       17.73       46.20     58.68 o 
  -9   8   0       52.58       55.21     32.08 o 
  -8   8   0     2222.09     2166.87     74.25 o 
  -7   8   0     2493.97     2515.77    165.15 o 
  -6   8   0       13.30       14.19     12.22 o 
  -5   8   0        4.11        5.02     13.14 o 
  -4   8   0     6389.70     6365.67     98.51 o 
  -3   8   0     3803.56     3582.35     60.22 o 
  -2   8   0      890.80      789.45     28.83 o 
  -1   8   0      103.88      120.95     12.89 o 
   0   8   0     4646.97     4643.52     76.48 o 
   1   8   0     4690.52     4553.54     76.19 o 
   2   8   0      451.25      382.18     29.13 o 
   3   8   0      454.49      403.52     40.75 o 
   4   8   0      312.63      345.41     56.89 o 
   5   8   0      743.33      714.32     37.85 o 
   6   8   0     1209.91     1221.62     65.68 o 
   7   8   0      501.75      405.66     50.53 o 
 -11   9   0       79.44      108.55     41.80 o 
 -10   9   0      438.94      366.38     45.11 o 
  -9   9   0      642.66      701.88     49.18 o 
  -8   9   0      361.46      373.22     42.89 o 
  -7   9   0      581.19      525.54     38.57 o 
  -6   9   0     1122.05     1040.74     35.34 o 
  -5   9   0     4898.39     4758.24    111.36 o 
  -4   9   0        8.00       18.95     10.57 o 
  -3   9   0       10.31        8.55     13.74 o 
  -2   9   0      210.91      209.38     17.31 o 
  -1   9   0     4716.46     4791.32     79.41 o 
   0   9   0     4654.90     4642.48     78.19 o 
   1   9   0       74.35      108.63     19.42 o 
   2   9   0       25.68       33.59     19.20 o 
   4   9   0     1477.25     1559.62     52.96 o 
   5   9   0        6.09       55.51     51.42 o 
   6   9   0      117.37      112.04     41.22 o 
 -11  10   0        5.40       -1.71     55.90 o 
 -10  10   0      609.49      733.08     55.66 o 
  -9  10   0      835.72      778.48     70.84 o 
  -8  10   0       11.27       11.35     29.86 o 
  -7  10   0      598.95      652.33     43.37 o 
  -6  10   0      101.68      137.79     28.35 o 
  -5  10   0      986.93      836.54     33.50 o 
  -4  10   0      117.82      136.66     18.40 o 
  -3  10   0      487.05      486.39     27.44 o 
  -2  10   0      424.19      435.44     23.16 o 
  -1  10   0      415.82      438.17     26.05 o 
   0  10   0      596.09      609.86     24.40 o 
   1  10   0     2934.84     2812.41     67.34 o 
   2  10   0      347.69      374.18     28.96 o 
   3  10   0      350.92      359.37     50.57 o 
   4  10   0      272.20      271.32     31.27 o 
   5  10   0      910.52      957.31     59.69 o 
   6  10   0     1521.89     1619.42     78.86 o 
 -10  11   0       90.58      119.37     51.42 o 
  -9  11   0       14.74       30.88     43.31 o 
  -8  11   0      977.43      875.94     51.60 o 
  -7  11   0     2844.46     2858.52     88.56 o 
  -6  11   0      184.46      146.22     30.57 o 
  -5  11   0      199.38      178.74     29.57 o 
  -4  11   0      770.90      709.94     31.93 o 
  -3  11   0     1994.38     1798.67     58.93 o 
  -2  11   0      639.04      490.57     94.99 o 
  -1  11   0      273.21      313.87     20.36 o 
   0  11   0     1074.42     1151.80     42.88 o 
   1  11   0      702.77      680.28     35.15 o 
   2  11   0        4.37        0.10     23.18 o 
   3  11   0      726.41      818.36     52.68 o 
   4  11   0      325.89      347.16     45.02 o 
   5  11   0        4.57       -9.61     37.10 o 
  -9  12   0      365.16      386.62     47.37 o 
  -8  12   0      201.14      219.14     39.47 o 
  -7  12   0        3.90       21.53     31.68 o 
  -6  12   0      476.51      378.30     37.87 o 
  -5  12   0     2320.25     2071.28     72.42 o 
  -4  12   0      351.89      376.51     27.66 o 
  -3  12   0      253.21      233.63     24.58 o 
  -2  12   0      254.18      261.65     24.96 o 
  -1  12   0     1306.49     1219.22     55.97 o 
   0  12   0      866.30      849.32     48.65 o 
   1  12   0       10.41        7.21     22.84 o 
   2  12   0      320.00      375.39     33.23 o 
   3  12   0      829.32      788.90     54.15 o 
   4  12   0      862.27      928.26     61.89 o 
  -9  13   0      879.83      802.59     57.93 o 
  -8  13   0      241.49      260.83     42.99 o 
  -7  13   0     1230.47     1123.13     60.78 o 
  -6  13   0       16.84       43.95     32.59 o 
  -5  13   0        8.16       -7.96     29.50 o 
  -4  13   0       20.53        7.68     28.06 o 
  -3  13   0     1994.67     1915.47     66.85 o 
  -2  13   0      959.14     1039.88     42.89 o 
  -1  13   0       30.90       49.98     30.32 o 
   0  13   0       73.50      103.03     33.32 o 
   1  13   0      931.70      985.02     57.61 o 
   2  13   0      717.85      576.53     75.53 o 
   3  13   0        3.81       24.16     37.36 o 
   4  13   0       32.89       60.17     55.90 o 
  -8  14   0      219.35      283.79     45.05 o 
  -7  14   0     1000.88     1002.27    125.89 o 
  -6  14   0        9.66       31.22     34.83 o 
  -5  14   0     1003.04     1044.83     57.17 o 
  -4  14   0      245.22      299.45     61.02 o 
  -3  14   0        3.76       10.30     23.25 o 
  -2  14   0       33.64      -18.54     29.46 o 
  -1  14   0      181.59      250.79     38.77 o 
   0  14   0     2016.27     2321.79     85.71 o 
   1  14   0        7.36       14.35     35.60 o 
   2  14   0       32.32      108.82     61.45 o 
  -7  15   0       22.18        3.01     90.90 o 
  -6  15   0      190.29      282.24     43.95 o 
  -5  15   0      229.85      190.36     41.01 o 
  -4  15   0      326.30      220.25     39.36 o 
  -3  15   0      300.14      320.48     62.30 o 
  -2  15   0      353.11      581.75     48.84 o 
  -1  15   0      193.56      138.60     60.38 o 
   0  15   0      177.73      116.55     46.73 o 
  -6  16   0      427.68      518.49     70.84 o 
  -5  16   0      215.97      267.95     44.77 o 
  -4  16   0       25.72       18.78     56.76 o 
  -3  16   0       17.69      -23.90     53.34 o 
  -2  16   0      629.53      568.42     75.11 o 
  -1  16   0        1.57       -3.62     51.64 o 
   5 -17   1      249.58      420.34     65.29 o 
   0 -16   1      105.71      113.94     59.74 o 
   1 -16   1       93.70       18.48     36.96 o 
   2 -16   1      820.52      776.25     80.65 o 
   3 -16   1       78.64       78.95     56.76 o 
   4 -16   1       71.04        5.88     35.98 o 
   5 -16   1     1038.47      836.97     58.37 o 
   6 -16   1       44.58       23.57     39.47 o 
  -1 -15   1        1.31      -32.86     52.49 o 
   0 -15   1      491.24      739.97     78.52 o 
   1 -15   1      810.63      778.14     81.72 o 
   2 -15   1        9.16       -4.68     69.13 o 
   3 -15   1       35.73       65.40     16.96 o 
   4 -15   1      640.61      729.87     51.42 o 
   5 -15   1      424.37      417.25     45.19 o 
   6 -15   1        9.49      -10.15     36.32 o 
   7 -15   1      535.44      555.64     59.32 o 
  -2 -14   1      963.89     1132.58     95.59 o 
  -1 -14   1      527.06      591.04     75.11 o 
   0 -14   1       38.46       40.06     34.13 o 
   1 -14   1       16.72       67.68     32.28 o 
   2 -14   1      858.67      873.30    105.19 o 
   3 -14   1     1687.37     1709.14     69.21 o 
   4 -14   1      472.94      455.58     42.05 o 
   5 -14   1      183.13      112.59     35.13 o 
   6 -14   1       58.41      139.56     52.49 o 
   7 -14   1     2094.97     2110.15     83.27 o 
   8 -14   1       33.82       36.62     37.54 o 
  -4 -13   1       52.79      127.17     57.18 o 
  -3 -13   1      368.55      329.94     46.12 o 
  -2 -13   1       27.48       42.63     35.18 o 
  -1 -13   1      536.53      659.57     65.51 o 
   0 -13   1      614.57      581.23    109.46 o 
   1 -13   1     1486.41     1446.09     99.64 o 
   2 -13   1       57.73       88.02     22.63 o 
   3 -13   1       36.42       13.66     21.19 o 
   4 -13   1      513.74      399.97     38.59 o 
   5 -13   1     2090.45     2009.26    128.45 o 
   6 -13   1      387.92      393.35     41.17 o 
   7 -13   1        5.76        7.89     33.92 o 
   8 -13   1       15.28       35.32     36.20 o 
   9 -13   1     1758.86     1904.01    196.73 o 
  -5 -12   1       29.02       -0.85     53.34 o 
  -4 -12   1     1456.53     1463.50     73.74 o 
  -3 -12   1     1010.60     1098.31     79.37 o 
  -2 -12   1        0.15      -11.24     24.18 o 
  -1 -12   1      240.54      241.48     34.77 o 
   0 -12   1        7.30       14.07     20.83 o 
   1 -12   1      343.59      353.71     22.90 o 
   2 -12   1     1966.52     1920.34     94.74 o 
   3 -12   1     1313.94     1202.23     77.33 o 
   4 -12   1      293.00      259.82     46.73 o 
   5 -12   1      202.41      282.85     42.67 o 
   6 -12   1      112.97      155.29     33.19 o 
   7 -12   1      807.27      689.69     47.98 o 
   8 -12   1      742.17      712.63     51.56 o 
   9 -12   1        1.50       28.21     37.80 o 
  10 -12   1        0.85       11.88     42.25 o 
  -5 -11   1      306.68      297.69     46.42 o 
  -4 -11   1      325.07      402.09     45.85 o 
  -3 -11   1       15.16      -12.79     30.84 o 
  -2 -11   1     1309.38     1349.94     48.08 o 
   0 -11   1      146.71      132.39     17.73 o 
   1 -11   1        6.42       26.18     15.41 o 
   2 -11   1      377.54      401.19     20.95 o 
   3 -11   1     1603.95     1531.97     45.23 o 
   4 -11   1      180.74      179.32     22.61 o 
   5 -11   1      269.19      222.89     47.16 o 
   6 -11   1       40.51       83.22     28.04 o 
   7 -11   1      922.31      959.13     52.70 o 
   8 -11   1      166.06      181.26     36.25 o 
   9 -11   1      127.91       68.57     35.95 o 
  10 -11   1      136.15      147.61     46.73 o 
  -6 -10   1      227.51      238.95     45.52 o 
  -5 -10   1      153.12      134.90     39.43 o 
  -4 -10   1     1783.05     1660.43     72.76 o 
  -3 -10   1     1909.29     1886.03     56.79 o 
  -2 -10   1      781.28      829.20     36.49 o 
  -1 -10   1       41.54       10.55     10.04 o 
   0 -10   1      132.50      121.51     16.74 o 
   1 -10   1     7945.18     7617.16    246.93 o 
   2 -10   1     1536.05     1545.24     37.94 o 
   3 -10   1      201.13      219.82     15.62 o 
   4 -10   1      231.76      223.96     15.90 o 
   5 -10   1     3022.30     2738.29    106.26 o 
   6 -10   1     2408.61     2206.68    104.77 o 
   7 -10   1      105.59       74.54     30.02 o 
   8 -10   1     1374.35     1354.26     61.38 o 
   9 -10   1      785.79      877.92    101.56 o 
  10 -10   1      312.55      369.97     51.00 o 
  11 -10   1        3.10       59.32     57.18 o 
  -7  -9   1      387.52      394.93     50.99 o 
  -6  -9   1      206.54      255.93     43.68 o 
  -5  -9   1      386.02      373.67     43.42 o 
  -4  -9   1      117.52      131.47     24.56 o 
  -3  -9   1      905.03      918.98     38.57 o 
  -2  -9   1      772.55      741.59     38.95 o 
  -1  -9   1     1266.84     1285.62     55.26 o 
   0  -9   1      755.38      782.09     26.73 o 
   1  -9   1      396.82      350.67     29.63 o 
   2  -9   1       33.41       34.19     11.39 o 
   3  -9   1     3365.52     3406.59     60.30 o 
   4  -9   1     5420.00     5255.73     84.38 o 
   5  -9   1        0.61       -7.70     14.17 o 
   6  -9   1      260.86      231.89     29.12 o 
   7  -9   1     1840.89     1721.75     63.96 o 
   8  -9   1     2065.49     1991.15    116.71 o 
   9  -9   1       75.38       54.89     33.60 o 
  10  -9   1      137.81      101.71     48.22 o 
  11  -9   1       83.20      103.72     54.20 o 
  -7  -8   1      189.85      189.73     44.81 o 
  -6  -8   1      343.80      362.29     43.44 o 
  -5  -8   1     1650.20     1747.57     71.18 o 
  -4  -8   1      957.49      969.55     39.49 o 
  -3  -8   1       28.60       18.97     18.45 o 
  -2  -8   1      421.84      419.24     20.13 o 
  -1  -8   1     2114.12     1875.96     83.21 o 
   0  -8   1     1837.68     1827.61     38.37 o 
   2  -8   1       29.10       35.65     10.30 o 
   3  -8   1     1299.56     1326.95     30.05 o 
   4  -8   1       59.67       68.63     10.71 o 
   5  -8   1      873.57      907.40     40.40 o 
   6  -8   1     3272.73     3249.23     69.00 o 
   7  -8   1       31.67       15.20     17.49 o 
   8  -8   1      533.91      481.20     46.73 o 
   9  -8   1     1293.87     1322.29     91.54 o 
  10  -8   1     1770.58     1932.41     89.83 o 
  11  -8   1      512.58      600.57     51.94 o 
  -8  -7   1       71.93       94.96     43.17 o 
  -7  -7   1     2200.43     2175.59     86.40 o 
  -6  -7   1      336.29      373.29     42.47 o 
  -5  -7   1        2.25        4.06     20.71 o 
  -4  -7   1      764.10      705.02     32.45 o 
  -3  -7   1     1912.23     1709.33     47.46 o 
  -2  -7   1       73.07       74.68     13.37 o 
  -1  -7   1       75.57       60.20     15.80 o 
   0  -7   1     2552.37     2709.14     48.13 o 
   1  -7   1     1401.28     1369.56     29.37 o 
   2  -7   1     7135.49     6748.14    101.65 o 
   3  -7   1       16.89       25.49      8.36 o 
   4  -7   1      335.96      349.11     17.31 o 
   5  -7   1      118.90      105.65      9.87 o 
   6  -7   1       23.67       27.57     12.29 o 
   7  -7   1       13.44        2.00     17.53 o 
   8  -7   1      379.98      426.26     28.01 o 
   9  -7   1       15.83       41.62     30.71 o 
  10  -7   1      468.12      510.93     49.08 o 
  11  -7   1      228.87      287.20     67.85 o 
  -9  -6   1     1007.68      993.03     95.59 o 
  -8  -6   1       36.08       95.48     41.86 o 
  -7  -6   1      180.77      199.17     39.49 o 
  -6  -6   1     1095.91     1072.42     57.77 o 
  -5  -6   1     2300.44     2257.18     83.01 o 
  -4  -6   1     5266.62     5082.53    128.90 o 
  -3  -6   1        3.64       -1.50     12.03 o 
  -2  -6   1       40.41       32.75     11.10 o 
   0  -6   1     6827.39     6800.26    101.96 o 
   1  -6   1       81.47       78.80      8.71 o 
   2  -6   1        0.05        6.39      6.65 o 
   3  -6   1     2354.90     2253.15     39.47 o 
   4  -6   1     2668.08     2577.00     52.52 o 
   5  -6   1       58.42       61.12     14.11 o 
   6  -6   1     4160.12     4196.12     70.60 o 
   7  -6   1      325.05      323.75     22.96 o 
   8  -6   1      886.16      905.00     42.92 o 
   9  -6   1      111.70      119.78     24.42 o 
  10  -6   1       81.53      120.91     35.45 o 
  11  -6   1      216.22      316.64     64.86 o 
  -9  -5   1      502.17      520.41     68.28 o 
  -8  -5   1      578.86      525.57     50.73 o 
  -7  -5   1      861.23      829.47     53.42 o 
  -6  -5   1      106.08      115.73     22.66 o 
  -5  -5   1     1327.31     1230.37     50.91 o 
  -4  -5   1      951.03      937.83     34.15 o 
  -3  -5   1     2782.91     2793.12     49.87 o 
  -2  -5   1     7103.65     7751.51    115.84 o 
  -1  -5   1        0.42       28.99      8.23 o 
   0  -5   1     3444.35     3503.63     64.82 o 
   1  -5   1    27928.43    29569.64    410.57 o 
   2  -5   1    23341.90    24280.21    338.12 o 
   3  -5   1     1228.26     1293.36     25.46 o 
   4  -5   1     7338.06     7615.64    130.24 o 
   5  -5   1      504.88      480.32     18.29 o 
   6  -5   1     4274.69     4137.96     84.20 o 
   7  -5   1      878.28      841.39     28.71 o 
   8  -5   1      236.49      229.07     30.44 o 
   9  -5   1      106.71       80.86     53.36 o 
  10  -5   1     1227.04      989.56    286.13 o 
  11  -5   1      195.35      289.76     65.29 o 
 -10  -4   1       22.13      -19.63     59.74 o 
  -9  -4   1       37.69       64.66     42.53 o 
  -8  -4   1      842.15      829.89     55.96 o 
  -7  -4   1     1589.53     1543.20     51.24 o 
  -6  -4   1     3258.74     3031.53     69.94 o 
  -5  -4   1      596.73      596.47     28.80 o 
  -4  -4   1      656.70      600.43     20.81 o 
  -3  -4   1      250.18      224.82     16.27 o 
  -2  -4   1     1693.23     1526.68     35.65 o 
  -1  -4   1     1090.76     1121.25     23.29 o 
   1  -4   1      233.70      217.52      8.68 o 
   2  -4   1    19260.21    20349.77    283.67 o 
   3  -4   1     3939.16     4233.46     56.06 o 
   4  -4   1    26014.11    27796.88    388.08 o 
   6  -4   1      227.29      262.96     19.94 o 
   7  -4   1      264.46      261.85     19.25 o 
   8  -4   1     3371.96     3535.57     76.35 o 
   9  -4   1     3627.94     3664.42     81.67 o 
  10  -4   1      219.98      221.45     39.90 o 
  11  -4   1       18.11       53.13     38.93 o 
 -10  -3   1        6.83       26.24     42.85 o 
  -9  -3   1      989.89     1001.06     63.26 o 
  -8  -3   1     2157.88     2127.97     95.59 o 
  -7  -3   1      111.02      129.70     23.65 o 
  -6  -3   1       40.57       32.01     21.42 o 
  -5  -3   1     1590.39     1430.56     33.16 o 
  -4  -3   1     2151.79     2167.23     40.84 o 
  -3  -3   1     3167.25     3003.68     50.07 o 
  -2  -3   1     3286.37     3469.47     54.53 o 
  -1  -3   1    12687.13    13029.86    184.03 o 
   1  -3   1     1835.17     1754.85     28.17 o 
   2  -3   1     4499.72     4812.66     70.53 o 
   3  -3   1        0.52        3.41      3.03 o 
   4  -3   1       90.29      123.76      9.83 o 
   5  -3   1      210.10      216.14     13.57 o 
   6  -3   1      194.57      187.64     15.81 o 
   7  -3   1       65.56       56.11     15.85 o 
   8  -3   1       74.56       62.67     17.62 o 
   9  -3   1        1.16       17.60     46.30 o 
  10  -3   1     1009.01     1143.90     67.64 o 
  11  -3   1     1015.87     1107.55    189.26 o 
 -10  -2   1      109.45      159.69     45.85 o 
  -9  -2   1       61.89       29.98     43.95 o 
  -8  -2   1       84.71       58.27     24.87 o 
  -7  -2   1     3734.01     3758.83    125.01 o 
  -6  -2   1     5323.36     5163.11     85.31 o 
  -5  -2   1      254.96      250.75     15.14 o 
  -4  -2   1     1242.77     1253.51     27.77 o 
  -3  -2   1     3518.74     3554.88     56.52 o 
  -2  -2   1     7016.45     6965.94    101.22 o 
  -1  -2   1     1117.51     1188.81     20.73 o 
   1  -2   1     1877.34     1965.61     29.79 o 
   2  -2   1    40005.81    42575.52    587.40 o 
   3  -2   1     1035.90      997.19     20.85 o 
   4  -2   1     4670.73     4819.60     74.27 o 
   5  -2   1     1003.73     1019.24     27.78 o 
   6  -2   1      241.04      241.59     16.59 o 
   7  -2   1     1041.99     1028.66     31.66 o 
   8  -2   1      378.45      426.35     31.88 o 
   9  -2   1      792.92      880.52     60.17 o 
  10  -2   1      490.56      510.48     45.68 o 
  11  -2   1      341.57      329.17     47.37 o 
 -10  -1   1      620.61      598.03     55.23 o 
  -9  -1   1       66.82      109.46     42.03 o 
  -8  -1   1      703.40      657.65     47.57 o 
  -7  -1   1      118.27       87.39     21.16 o 
  -6  -1   1      715.94      748.54     25.44 o 
  -5  -1   1      226.80      252.25     14.60 o 
  -4  -1   1    16158.91    16367.59    232.38 o 
  -3  -1   1     1455.48     1249.84     24.70 o 
  -2  -1   1     3249.02     3365.41     51.05 o 
  -1  -1   1     3393.47     3410.62     43.65 o 
   1  -1   1     4515.97     4702.25     67.74 o 
   2  -1   1     7166.75     7860.33    112.00 o 
   3  -1   1        8.35        4.08      6.33 o 
   4  -1   1    11852.45    12043.34    172.98 o 
   5  -1   1     2096.81     1969.27     38.63 o 
   6  -1   1      156.20      143.52     14.80 o 
   7  -1   1        5.88        9.49     14.36 o 
   8  -1   1      701.15      675.36     37.66 o 
   9  -1   1      423.01      413.48     40.12 o 
  10  -1   1       96.78       92.50     87.27 o 
  11  -1   1      527.84      549.65     78.95 o 
 -11   0   1        3.89       45.23     59.32 o 
 -10   0   1        9.84      -22.62     49.50 o 
  -9   0   1     1092.07     1109.55     96.86 o 
  -8   0   1     2147.88     2146.92     77.86 o 
  -7   0   1      164.61      172.58     17.68 o 
  -6   0   1      748.86      714.38     24.76 o 
  -5   0   1     1740.21     1544.58     32.77 o 
  -4   0   1     9034.91     9406.48    136.90 o 
  -3   0   1      390.34      451.29     25.07 o 
  -2   0   1     1664.82     1829.56     29.36 o 
   3   0   1      757.81      778.50     26.67 o 
   4   0   1     1153.37     1020.34     49.50 o 
   5   0   1        8.86       15.39     10.90 o 
   6   0   1      822.10      884.15     30.15 o 
   7   0   1     8442.91     8459.31    184.55 o 
   8   0   1      167.49      150.50     25.41 o 
   9   0   1       70.28       72.19     27.34 o 
  10   0   1      662.71      753.57     52.90 o 
 -11   1   1      537.28      497.58     74.68 o 
 -10   1   1      591.59      593.60     70.41 o 
  -9   1   1      621.20      622.63     57.13 o 
  -8   1   1       47.09       21.22     22.30 o 
  -7   1   1      167.97      205.73     19.68 o 
  -6   1   1     6861.92     6861.13    120.58 o 
  -5   1   1     1910.19     1954.74     42.57 o 
  -4   1   1     3207.73     2877.69    157.19 o 
  -3   1   1      241.98      220.18     16.19 o 
  -2   1   1      594.66      597.83     13.74 o 
  -1   1   1      209.15      233.32      7.38 o 
   0   1   1     1323.28     1642.51     28.95 o 
   1   1   1     4080.46     4304.61     72.76 o 
   2   1   1    13451.50    14252.27    231.33 o 
   3   1   1     2236.76     2195.01     37.12 o 
   4   1   1     3247.28     3012.91     50.80 o 
   5   1   1     2665.06     2612.80     47.78 o 
   6   1   1       96.07       98.08     19.70 o 
   7   1   1       78.53       70.89     21.30 o 
   8   1   1       62.99       54.19     24.64 o 
   9   1   1     2791.10     2803.59     89.88 o 
  10   1   1      252.96      196.30     63.58 o 
 -11   2   1        0.25       19.63     52.06 o 
 -10   2   1       40.11       54.81     41.18 o 
  -9   2   1     1114.53     1118.56     45.41 o 
  -8   2   1     2110.84     2135.16     58.45 o 
  -7   2   1      174.87      188.19     17.94 o 
  -6   2   1        0.91       -5.62      8.11 o 
  -5   2   1     1404.49     1365.46     38.84 o 
  -4   2   1    17288.27    17664.07    283.73 o 
  -2   2   1     2083.77     2172.65     48.38 o 
  -1   2   1     2078.16     2257.47     40.37 o 
   0   2   1     5172.55     5652.25     81.24 o 
   1   2   1      113.89      131.45      9.66 o 
   2   2   1      401.22      405.87     16.38 o 
   3   2   1      903.12      809.36     25.45 o 
   4   2   1       33.59       39.31     13.20 o 
   5   2   1     1364.48     1222.44    100.83 o 
   6   2   1        5.55       -2.33     17.60 o 
   7   2   1     1323.84     1189.51     43.86 o 
   8   2   1        3.61       26.29     25.15 o 
   9   2   1      316.28      324.52     34.84 o 
  10   2   1       41.54      134.85     64.01 o 
 -10   3   1      525.11      403.76    198.44 o 
  -9   3   1     1005.25     1021.44     68.04 o 
  -8   3   1     1127.81     1222.08     43.41 o 
  -7   3   1       11.05       20.76     14.81 o 
  -6   3   1     5147.40     4881.42     82.26 o 
  -5   3   1      470.63      511.81     18.68 o 
  -4   3   1        8.52        5.21      6.94 o 
  -3   3   1     2226.09     2244.09     53.37 o 
  -2   3   1     9135.33     9724.63    159.78 o 
  -1   3   1     9479.01     9696.08    137.29 o 
   0   3   1     2049.09     2064.34     33.80 o 
   1   3   1     1254.51     1238.65     28.75 o 
   2   3   1    13602.75    14055.43    231.35 o 
   3   3   1     6650.61     6821.30    120.33 o 
   4   3   1       52.26       61.47     15.19 o 
   5   3   1        5.89       10.59     16.73 o 
   6   3   1       34.62       40.72     19.89 o 
   7   3   1     1556.10     1480.22     58.07 o 
   8   3   1      367.09      423.07     33.73 o 
   9   3   1      618.71      544.47     52.18 o 
 -11   4   1      411.82      605.55     70.41 o 
 -10   4   1     1250.93     1408.83     63.06 o 
  -9   4   1       31.02       16.66     22.41 o 
  -8   4   1      261.26      276.37     21.51 o 
  -7   4   1      961.39      928.18     30.45 o 
  -6   4   1     2735.43     2785.12    104.41 o 
  -5   4   1       65.77       60.68     10.17 o 
  -4   4   1     4534.03     4519.90     61.45 o 
  -3   4   1     6738.53     7207.60    105.21 o 
  -2   4   1     4481.30     4653.04     69.60 o 
  -1   4   1      118.72      162.88      9.32 o 
   0   4   1       52.04       67.06      7.17 o 
   1   4   1    15400.08    16544.71    233.91 o 
   2   4   1      479.74      396.51     18.56 o 
   3   4   1      748.73      754.27     28.53 o 
   4   4   1     3008.44     2851.93     62.92 o 
   5   4   1     6526.30     6162.66    117.53 o 
   6   4   1      614.92      603.81     37.02 o 
   7   4   1        0.88       26.75     36.98 o 
   8   4   1      147.86      153.70     29.76 o 
   9   4   1     1496.43     1555.48     79.50 o 
 -11   5   1      883.93      940.54     81.51 o 
 -10   5   1      102.86      134.36     35.51 o 
  -9   5   1       74.32      126.57     39.05 o 
  -8   5   1     3668.76     3625.49     68.36 o 
  -7   5   1     2681.74     2639.85     52.14 o 
  -6   5   1     1151.27     1102.18     29.19 o 
  -5   5   1       24.96       17.91      8.26 o 
  -4   5   1     1953.63     2004.64     36.54 o 
  -3   5   1     2434.11     2513.26     42.01 o 
  -2   5   1      418.54      432.30     13.11 o 
  -1   5   1     3414.69     3055.41     69.03 o 
   0   5   1     1161.35     1308.44     26.97 o 
   1   5   1     1092.41     1229.01     26.49 o 
   2   5   1       70.82       78.33     14.05 o 
   3   5   1     1558.85     1505.07     42.20 o 
   4   5   1     3612.93     3249.65     71.32 o 
   5   5   1      349.57      351.25     26.30 o 
   6   5   1      369.60      365.03     30.26 o 
   7   5   1     2746.31     2643.54     71.05 o 
   8   5   1      890.96      834.55     59.55 o 
   9   5   1      184.89      277.81     69.56 o 
 -12   6   1       20.66       27.31     60.60 o 
 -11   6   1      151.01      158.09     40.31 o 
 -10   6   1      742.62      779.82     75.96 o 
  -9   6   1      937.17      994.98     50.69 o 
  -8   6   1      328.48      342.23     33.33 o 
  -7   6   1      292.25      275.89     18.36 o 
  -6   6   1     5262.65     5255.90     84.89 o 
  -5   6   1     5115.75     5143.22     74.24 o 
  -4   6   1      509.70      498.46     30.43 o 
  -3   6   1     1172.71     1173.23     27.75 o 
  -2   6   1      867.76      865.96     20.78 o 
  -1   6   1     6815.58     6965.84    104.34 o 
   0   6   1       87.74       90.29      9.99 o 
   1   6   1      189.05      181.26     12.17 o 
   2   6   1      412.64      399.59     22.65 o 
   3   6   1     1948.63     1947.64     50.65 o 
   4   6   1      420.57      411.63     27.44 o 
   5   6   1      137.51      147.58     24.24 o 
   6   6   1      348.44      345.82     31.28 o 
   7   6   1       87.87      103.60     38.23 o 
   8   6   1      158.75      158.65     44.35 o 
 -11   7   1      160.71      153.70     42.69 o 
 -10   7   1      596.08      688.45     79.37 o 
  -9   7   1        4.05      -15.12     29.33 o 
  -8   7   1     1313.97     1249.33     55.64 o 
  -7   7   1     1972.22     1855.11     50.51 o 
  -6   7   1       24.03       28.03     12.56 o 
  -5   7   1       26.95       40.41     16.26 o 
  -4   7   1     3625.68     3624.91     67.69 o 
  -3   7   1     7164.63     7157.44    107.95 o 
  -2   7   1      488.24      480.02     16.86 o 
  -1   7   1       40.98       41.28      9.89 o 
   0   7   1     3253.32     3187.51     55.51 o 
   1   7   1     3968.32     3851.55     65.72 o 
   2   7   1     4891.15     4744.22     94.27 o 
   3   7   1     1015.00      955.86     54.02 o 
   4   7   1      178.46      186.72     31.93 o 
   5   7   1     2851.00     2772.07     90.79 o 
   6   7   1      420.71      464.50     46.14 o 
   7   7   1       44.43       92.13     41.33 o 
 -11   8   1      738.49      727.68     55.18 o 
 -10   8   1      112.91      102.92     36.80 o 
  -9   8   1      805.51      915.21     80.01 o 
  -8   8   1      522.83      507.84     39.82 o 
  -7   8   1      304.44      304.24     28.98 o 
  -6   8   1      661.34      657.36     24.07 o 
  -5   8   1      186.46      179.74     18.31 o 
  -4   8   1       84.34       94.54     15.54 o 
  -3   8   1      395.74      356.29     15.95 o 
  -2   8   1      966.46      908.09     54.89 o 
  -1   8   1     5457.56     5245.01    113.61 o 
   0   8   1     1342.52     1350.71     33.07 o 
   1   8   1       45.04       53.41     17.05 o 
   2   8   1      234.79      235.75     22.98 o 
   3   8   1     2820.89     2600.14     65.11 o 
   4   8   1     1357.83     1321.06     61.73 o 
   5   8   1       25.29       30.11     13.94 o 
   6   8   1       33.04       31.86     37.24 o 
   7   8   1      525.33      568.28     92.39 o 
 -11   9   1      122.15      162.40     43.56 o 
 -10   9   1      401.55      494.61     47.82 o 
  -9   9   1     2313.18     2389.58     83.57 o 
  -8   9   1      175.72      178.15     32.39 o 
  -7   9   1      669.19      681.35     58.04 o 
  -6   9   1       30.54       70.23     24.42 o 
  -5   9   1     3520.40     3299.13     71.35 o 
  -4   9   1       22.75       -7.97     14.25 o 
  -3   9   1      717.99      735.67     59.34 o 
  -2   9   1      374.30      435.30     21.60 o 
  -1   9   1      452.70      523.04     21.48 o 
   0   9   1      430.73      459.52     20.84 o 
   1   9   1      863.56      922.75     37.01 o 
   2   9   1     1802.44     1903.83     67.36 o 
   3   9   1      173.36      200.09     26.05 o 
   4   9   1      120.09      159.49     27.48 o 
   5   9   1     2274.17     2118.78    121.20 o 
   6   9   1     1199.83     1175.13     77.88 o 
 -10  10   1       70.32      108.70     40.72 o 
  -9  10   1       67.96       68.85     36.25 o 
  -8  10   1     1174.57     1052.59     56.13 o 
  -7  10   1      441.15      448.34     38.31 o 
  -6  10   1     1133.76     1091.93     39.93 o 
  -5  10   1      107.38      124.37     19.90 o 
  -4  10   1      427.88      414.28     25.18 o 
  -3  10   1     3703.63     3546.72     75.72 o 
  -2  10   1      283.98      280.17     42.70 o 
  -1  10   1      128.41      120.47     16.18 o 
   0  10   1      768.13      802.52     34.81 o 
   1  10   1      378.95      434.37     29.27 o 
   2  10   1      948.32      976.95     41.77 o 
   3  10   1       16.99       14.02     29.96 o 
   4  10   1      692.72      677.63    103.91 o 
   5  10   1        0.07       15.73     36.59 o 
 -10  11   1      297.86      339.94     46.62 o 
  -9  11   1      968.43      989.71     58.37 o 
  -8  11   1       95.83      125.74     35.13 o 
  -7  11   1      866.44      725.15     55.69 o 
  -6  11   1      348.51      374.23    103.70 o 
  -5  11   1     2101.94     2115.57     56.59 o 
  -4  11   1     1417.43     1431.22     45.40 o 
  -3  11   1      137.42      144.43     21.24 o 
  -2  11   1        1.63       16.14     18.07 o 
  -1  11   1      411.45      447.40     41.61 o 
   0  11   1     1743.87     1811.82     93.78 o 
   1  11   1      402.37      432.11     31.31 o 
   2  11   1       16.76       23.49     24.91 o 
   3  11   1      769.29      818.74     47.84 o 
   4  11   1      838.67      744.05    110.31 o 
   5  11   1        0.07       13.66     54.62 o 
  -9  12   1       15.68        2.49     36.09 o 
  -8  12   1       55.54      102.16     36.72 o 
  -7  12   1      718.66      728.04     49.17 o 
  -6  12   1      612.66      648.39    102.42 o 
  -5  12   1      731.77      700.18     34.92 o 
  -4  12   1      240.08      256.67     25.97 o 
  -3  12   1     6057.94     6123.55    149.15 o 
  -2  12   1      535.03      603.04     32.24 o 
  -1  12   1        6.11       39.76     28.18 o 
   0  12   1       28.21       18.83     38.62 o 
   1  12   1      408.26      426.10     42.96 o 
   2  12   1     2438.01     2444.66    131.50 o 
   3  12   1       16.25       -2.19     27.76 o 
   4  12   1       87.57      149.36     56.76 o 
  -9  13   1      380.80      359.87     72.12 o 
  -8  13   1        0.76        0.13     35.24 o 
  -7  13   1      685.07      648.83     49.33 o 
  -6  13   1       91.02      117.89     34.97 o 
  -5  13   1      112.12      118.89     32.43 o 
  -4  13   1      917.00      994.72     52.80 o 
  -3  13   1       46.85      104.81     23.06 o 
  -2  13   1      310.14      253.01     40.11 o 
  -1  13   1     1553.32     1693.57     70.45 o 
   0  13   1     1956.67     2201.02     93.46 o 
   1  13   1       77.50       57.64     36.07 o 
   2  13   1       60.44       38.09     37.00 o 
  -8  14   1     1251.61     1173.90     66.23 o 
  -7  14   1       56.07       63.58     37.12 o 
  -6  14   1       27.76       49.82     35.08 o 
  -5  14   1     2092.01     1931.88     76.26 o 
  -4  14   1      482.34      402.11     42.39 o 
  -3  14   1       29.72       21.78     31.34 o 
  -2  14   1       11.05        3.77     31.40 o 
  -1  14   1        3.34       18.25     33.05 o 
   0  14   1      782.43      689.67     53.56 o 
   1  14   1       17.04       35.37     38.57 o 
  -7  15   1       86.79      157.47     57.18 o 
  -6  15   1      897.68      894.94     58.69 o 
  -5  15   1      111.81       82.03     37.19 o 
  -4  15   1       50.42      -14.51     50.78 o 
  -3  15   1      300.95      273.03     41.38 o 
  -2  15   1     1038.42      976.33     62.52 o 
  -1  15   1        3.40      -27.80     35.98 o 
   0  15   1        5.22       22.98     63.80 o 
  -2  16   1      159.44      234.71     60.60 o 
   3 -17   2      568.74      605.55     76.39 o 
   4 -17   2        0.53       49.93     58.04 o 
   5 -17   2      380.97      413.09     68.71 o 
   0 -16   2     1090.98     1277.67    100.71 o 
   2 -16   2       11.26       18.35     51.21 o 
   3 -16   2       14.91      -49.50     49.50 o 
   4 -16   2       13.90       10.99     36.96 o 
   5 -16   2      903.01      942.01    173.90 o 
   6 -16   2      623.63      636.23     55.64 o 
  -1 -15   2      509.84      511.66     74.68 o 
   0 -15   2      316.10      258.18     60.60 o 
   1 -15   2      321.05      335.82     59.53 o 
   2 -15   2     1237.01     1048.93     81.08 o 
   3 -15   2     2033.71     1969.09    139.97 o 
   4 -15   2      155.71       95.35     43.95 o 
   5 -15   2       79.62       94.87     37.57 o 
   6 -15   2      270.06      256.32     69.56 o 
   7 -15   2     1740.03     1760.77     79.21 o 
  -3 -14   2      128.22      175.06     44.54 o 
  -2 -14   2     1827.73     2205.82     87.24 o 
  -1 -14   2      395.65      564.67     55.69 o 
   0 -14   2       92.66       -0.83     36.91 o 
   1 -14   2     1302.90     1359.06     62.91 o 
   2 -14   2      602.67      562.15     46.94 o 
   3 -14   2      312.81      383.64     39.52 o 
   4 -14   2       51.74       76.76     32.89 o 
   5 -14   2      950.95      867.11     52.35 o 
   6 -14   2      697.67      614.10     49.79 o 
   7 -14   2       34.34       64.72     37.46 o 
   8 -14   2        4.87       55.43     64.65 o 
  -4 -13   2      204.17      267.04     46.46 o 
  -3 -13   2      447.81      430.15     48.66 o 
  -2 -13   2     1338.58     1508.90     70.21 o 
  -1 -13   2       13.22        3.43     23.91 o 
   0 -13   2      242.39      331.88     43.31 o 
   1 -13   2     2659.20     2968.31     62.02 o 
   2 -13   2        3.42        9.09     19.97 o 
   3 -13   2      274.33      275.82     34.38 o 
   4 -13   2      342.29      373.14     37.69 o 
   5 -13   2      258.47      300.96     37.56 o 
   6 -13   2      421.05      507.48     44.66 o 
   7 -13   2     1132.71     1024.94     57.33 o 
   8 -13   2      316.47      282.44     58.46 o 
   9 -13   2       76.19      113.36     40.99 o 
  -5 -12   2     1299.10     1262.65     70.38 o 
  -4 -12   2      212.23      209.08     43.00 o 
  -3 -12   2       77.47       86.52     36.03 o 
  -2 -12   2      254.11      315.09     39.06 o 
  -1 -12   2     1659.24     1629.14     52.52 o 
   0 -12   2      649.68      713.48     42.50 o 
   1 -12   2       20.65       10.13     16.80 o 
   2 -12   2      586.60      592.33     30.67 o 
   3 -12   2     3083.49     3148.04     71.41 o 
   4 -12   2      800.05      919.60     48.04 o 
   5 -12   2       19.64       36.90     39.26 o 
   6 -12   2       23.93        4.46     28.81 o 
   7 -12   2      218.81      217.59     37.12 o 
   8 -12   2      350.97      355.54     42.85 o 
   9 -12   2       20.03       54.21     38.16 o 
  10 -12   2      528.82      663.59     75.53 o 
  -5 -11   2       39.17       10.76     39.47 o 
  -4 -11   2       94.79      113.30     37.17 o 
  -3 -11   2     1564.89     1585.32     67.86 o 
  -2 -11   2     1451.44     1361.88     47.08 o 
  -1 -11   2      235.60      239.63     24.86 o 
   0 -11   2      844.62      884.92     36.38 o 
   1 -11   2     2725.93     2749.91     63.53 o 
   2 -11   2      106.25      106.40     15.77 o 
   3 -11   2       40.61       41.57     13.68 o 
   4 -11   2      317.03      324.71     23.03 o 
   5 -11   2     1965.88     1868.74     65.48 o 
   6 -11   2     2141.77     1958.62     69.10 o 
   7 -11   2       12.43       14.31     29.57 o 
   8 -11   2       91.16       57.57     32.85 o 
   9 -11   2      150.33      223.35     40.88 o 
  10 -11   2       53.47       48.78     39.15 o 
  -6 -10   2        1.41        0.33     38.01 o 
  -5 -10   2      391.11      402.81     45.72 o 
  -4 -10   2      402.37      456.99     43.51 o 
  -3 -10   2      331.22      374.18     29.17 o 
  -2 -10   2        3.32       36.64     19.64 o 
  -1 -10   2     1933.50     1976.20     44.59 o 
   1 -10   2     2247.35     2119.63     88.76 o 
   2 -10   2       89.69      106.39     14.21 o 
   3 -10   2     5474.77     5419.07     87.85 o 
   4 -10   2     2178.06     2093.99     49.71 o 
   5 -10   2      332.23      329.06     22.16 o 
   6 -10   2      148.11      176.65     34.14 o 
   7 -10   2      739.54      788.04     55.69 o 
   8 -10   2     3878.89     3804.21    106.81 o 
   9 -10   2       10.70       70.53     35.30 o 
  10 -10   2      146.46      229.44     42.60 o 
  11 -10   2      104.77      188.19     60.60 o 
  -7  -9   2       32.23       21.21     56.33 o 
  -6  -9   2       14.63       -7.85     35.06 o 
  -5  -9   2     2720.93     2652.27     91.42 o 
  -4  -9   2     1944.28     1644.94     67.26 o 
  -3  -9   2       75.56       67.59     20.87 o 
  -2  -9   2      319.92      324.13     20.31 o 
  -1  -9   2     1480.45     1357.18     43.02 o 
   0  -9   2      607.44      615.28     38.20 o 
   1  -9   2      355.53      375.21     18.24 o 
   2  -9   2     2099.02     1952.70    117.83 o 
   3  -9   2     1897.30     1914.18     38.90 o 
   4  -9   2     1909.92     1852.60     38.41 o 
   5  -9   2     1172.49     1092.72     45.73 o 
   6  -9   2     2298.93     2067.67     60.68 o 
   7  -9   2      114.62      117.06     20.94 o 
   8  -9   2       26.33       36.14     30.71 o 
   9  -9   2       16.10       41.73     62.52 o 
  10  -9   2     1575.57     1633.06     73.61 o 
  11  -9   2      768.61      945.47     61.72 o 
  -8  -8   2      162.34      122.90     65.72 o 
  -7  -8   2     1760.10     1723.16     79.66 o 
  -6  -8   2       82.52      132.26     38.37 o 
  -5  -8   2       35.95       45.08     31.31 o 
  -4  -8   2      274.13      244.46     24.68 o 
  -3  -8   2     3368.37     3205.86     71.19 o 
  -2  -8   2     2905.08     2826.84     53.77 o 
  -1  -8   2        1.46       14.07     12.32 o 
   0  -8   2      161.50      183.64     17.15 o 
   1  -8   2     4271.01     4070.39     68.62 o 
   2  -8   2     1228.98     1158.50     38.68 o 
   3  -8   2     1041.24     1018.02     25.58 o 
   4  -8   2      217.36      230.21     13.46 o 
   5  -8   2      321.41      313.09     15.44 o 
   6  -8   2     1958.92     1896.99     48.98 o 
   7  -8   2        9.84       27.90     17.83 o 
   8  -8   2     1461.52     1381.84     46.18 o 
   9  -8   2       51.31       26.55     31.14 o 
  10  -8   2      609.01      639.20     49.44 o 
  11  -8   2       46.09       70.41     62.30 o 
  -8  -7   2      452.90      477.79     66.15 o 
  -7  -7   2       52.81       94.41     38.15 o 
  -6  -7   2        2.09       -1.84     45.23 o 
  -5  -7   2     2221.75     2066.19     75.32 o 
  -4  -7   2     3990.43     3987.54    137.41 o 
  -3  -7   2      122.08      102.22     15.53 o 
  -2  -7   2      232.30      222.36     15.76 o 
  -1  -7   2      755.04      780.06     24.12 o 
   0  -7   2     8115.36     8419.07    144.33 o 
   1  -7   2       93.52      116.41     11.31 o 
   2  -7   2      296.44      282.10     12.86 o 
   3  -7   2     6570.01     6615.05     99.80 o 
   4  -7   2     5486.48     5317.89     83.14 o 
   5  -7   2       75.68       97.52     13.39 o 
   6  -7   2     1306.18     1248.94     38.68 o 
   7  -7   2      115.29      108.70     19.83 o 
   8  -7   2      166.52      140.24     22.90 o 
   9  -7   2      445.41      388.56     38.97 o 
  10  -7   2      450.87      498.70     52.28 o 
  11  -7   2        4.03      -45.23     55.48 o 
  -9  -6   2     1286.79     1474.82    115.22 o 
  -8  -6   2      144.07      172.99     43.73 o 
  -7  -6   2      437.62      473.37     47.06 o 
  -6  -6   2      170.74      213.06     56.33 o 
  -5  -6   2     2454.86     2225.85     79.17 o 
  -4  -6   2     1076.92      978.40     29.45 o 
  -3  -6   2     2891.79     2853.70     52.71 o 
  -2  -6   2     5957.39     5914.99     92.01 o 
  -1  -6   2     1186.57     1102.98     26.16 o 
   1  -6   2     1406.57     1404.75     27.90 o 
   2  -6   2     9156.29     9530.92    137.91 o 
   3  -6   2     1276.80     1203.99     25.09 o 
   4  -6   2     1718.45     1732.31     28.36 o 
   5  -6   2      868.83      830.05     32.33 o 
   6  -6   2    10881.35    11007.04    187.98 o 
   8  -6   2      118.49      143.55     29.15 o 
   9  -6   2       12.95        4.13     19.85 o 
  10  -6   2     1189.76     1267.95     61.80 o 
  11  -6   2      625.21      690.90     77.67 o 
  -9  -5   2       11.04       28.54     41.01 o 
  -8  -5   2        9.66       -9.97     36.33 o 
  -7  -5   2     1683.89     1652.12     72.19 o 
  -6  -5   2     4149.12     3904.76    111.50 o 
  -5  -5   2        0.03        6.80     17.28 o 
  -4  -5   2      280.09      322.93     22.96 o 
  -3  -5   2      862.17      791.45     44.90 o 
  -2  -5   2     8916.69     9186.20    135.25 o 
  -1  -5   2      909.00      912.28     22.17 o 
   0  -5   2     3495.26     3623.12     57.03 o 
   1  -5   2      525.20      561.31     22.48 o 
   2  -5   2    14036.21    14710.97    207.55 o 
   3  -5   2     1652.59     1645.30     36.36 o 
   4  -5   2       77.63       93.27      9.09 o 
   5  -5   2     1694.47     1676.28     40.19 o 
   6  -5   2      293.15      284.50     17.30 o 
   7  -5   2      159.37      138.83     20.03 o 
   8  -5   2     2497.56     2524.88     61.90 o 
   9  -5   2     2105.97     2243.49     69.78 o 
  10  -5   2       14.38       39.38     35.17 o 
  11  -5   2       30.77       86.51     40.04 o 
 -10  -4   2      157.48      153.63     70.41 o 
  -9  -4   2      874.08      891.63     63.06 o 
  -8  -4   2      939.37      896.16     57.65 o 
  -7  -4   2      191.47      255.16     38.31 o 
  -6  -4   2       30.19       55.75     19.22 o 
  -5  -4   2     2876.52     2816.57     52.92 o 
  -4  -4   2     7656.38     6873.44    389.40 o 
  -3  -4   2     1254.38     1311.83     28.78 o 
  -2  -4   2     1083.50      988.17     26.89 o 
  -1  -4   2     8039.77     8348.16    121.06 o 
   0  -4   2     2751.68     2932.96     46.33 o 
   1  -4   2     1565.32     1422.69     25.50 o 
   2  -4   2    10539.86    11684.47    165.47 o 
   3  -4   2       94.16       66.66      9.54 o 
   4  -4   2     8077.29     7968.08    117.49 o 
   5  -4   2      305.41      327.34     15.54 o 
   6  -4   2      101.89      126.51     14.64 o 
   7  -4   2      617.27      636.18     28.61 o 
   8  -4   2        2.63       -3.84     19.46 o 
   9  -4   2      814.94      784.22     47.36 o 
  10  -4   2      217.69      210.79     40.12 o 
  11  -4   2     1179.54     1446.13    110.10 o 
 -10  -3   2      488.25      593.04     58.39 o 
  -9  -3   2      119.42      138.86     42.34 o 
  -8  -3   2       72.41      107.00     36.49 o 
  -7  -3   2      288.35      335.94     27.14 o 
  -6  -3   2     2275.51     2225.18     46.16 o 
  -5  -3   2      123.33      109.07     18.00 o 
  -4  -3   2       13.31        9.19      9.72 o 
  -3  -3   2     3493.33     3421.48     55.83 o 
  -2  -3   2    11770.09    11371.02    162.25 o 
  -1  -3   2    14767.37    15710.78    253.17 o 
   0  -3   2       67.64       77.84      5.99 o 
   1  -3   2      903.25      896.78     17.14 o 
   2  -3   2     1744.66     1684.91     34.03 o 
   3  -3   2      893.95      743.33     20.14 o 
   4  -3   2       20.76       31.29      8.62 o 
   5  -3   2      523.11      528.68     19.02 o 
   6  -3   2     2220.78     2143.57     48.24 o 
   7  -3   2     2030.89     1984.85     43.81 o 
   8  -3   2      558.48      534.45     30.62 o 
   9  -3   2      342.86      355.11     39.06 o 
  10  -3   2        9.96        2.35     34.55 o 
  11  -3   2      459.62      464.01     86.20 o 
 -10  -2   2     1149.90     1145.75     69.47 o 
  -9  -2   2        1.56      -27.17     36.09 o 
  -8  -2   2      767.49      703.29     49.48 o 
  -7  -2   2       34.76        7.98     19.75 o 
  -6  -2   2     3018.35     2932.93     55.14 o 
  -5  -2   2     2405.01     2417.74     45.87 o 
  -4  -2   2     3577.75     3579.23     58.89 o 
  -3  -2   2      133.57      135.03      9.19 o 
  -2  -2   2     1696.44     1787.81     31.29 o 
  -1  -2   2     2307.15     2463.82     45.92 o 
   0  -2   2     9093.61    10201.35    143.01 o 
   1  -2   2     2152.59     2242.15     39.68 o 
   2  -2   2      503.80      526.28     22.61 o 
   3  -2   2     6373.71     6578.34     96.52 o 
   4  -2   2    15131.71    16076.93    228.08 o 
   5  -2   2     1722.49     1618.99     34.21 o 
   6  -2   2     1486.72     1406.64     34.12 o 
   7  -2   2       27.31       28.49     14.84 o 
   8  -2   2      237.96      199.04     30.92 o 
   9  -2   2     1798.57     1814.47     69.51 o 
  10  -2   2       12.71        7.65     36.21 o 
  11  -2   2      276.06      357.53     48.57 o 
 -11  -1   2       57.24      155.76     64.01 o 
 -10  -1   2       30.89       45.17     41.52 o 
  -9  -1   2      534.42      550.61     49.34 o 
  -8  -1   2     1789.50     1778.88     54.03 o 
  -7  -1   2      592.82      561.94     24.13 o 
  -6  -1   2      985.33     1032.40     29.37 o 
  -5  -1   2      437.74      428.72     17.42 o 
  -4  -1   2     7090.88     6916.73    103.52 o 
  -3  -1   2      605.26      625.20     16.99 o 
  -2  -1   2     1903.46     1827.61     30.23 o 
  -1  -1   2     5305.94     5560.41     93.99 o 
   0  -1   2      622.32      739.58     11.14 o 
   1  -1   2       14.38        9.47      3.30 o 
   2  -1   2      111.70      125.29      7.17 o 
   3  -1   2     9906.71    10106.97    144.77 o 
   4  -1   2        1.00       12.28      8.11 o 
   5  -1   2      231.48      253.56     14.47 o 
   6  -1   2     4475.56     4373.32     73.41 o 
   7  -1   2     5166.44     5089.41    192.84 o 
   8  -1   2      424.10      426.51     39.18 o 
   9  -1   2       16.94       42.97     65.08 o 
  10  -1   2      172.08      156.10     39.97 o 
  11  -1   2     2019.16     2673.55    133.57 o 
 -11   0   2      590.63      606.40     77.67 o 
 -10   0   2     2021.06     2046.45     86.58 o 
  -9   0   2      306.40      329.46     41.92 o 
  -8   0   2      663.73      675.74     28.10 o 
  -7   0   2     2263.75     2161.71     49.72 o 
  -6   0   2     5831.47     5606.01    140.50 o 
  -5   0   2     2842.17     2932.49     51.27 o 
  -4   0   2      798.70      874.87     21.35 o 
  -3   0   2      140.65      131.09      9.42 o 
  -2   0   2     6277.10     6290.18     90.37 o 
  -1   0   2     6665.67     7626.67     94.39 o 
   2   0   2     2519.40     2621.34     47.30 o 
   3   0   2     3371.19     3300.85     70.65 o 
   4   0   2       61.81       72.36      9.09 o 
   5   0   2     2796.52     2698.12     48.64 o 
   6   0   2      705.87      661.76     29.62 o 
   7   0   2      625.19      604.28     41.95 o 
   8   0   2      108.52      159.91     26.03 o 
   9   0   2     1718.99     1759.20     99.22 o 
  10   0   2      162.01      143.90     41.47 o 
 -11   1   2        9.90       13.66     52.92 o 
 -10   1   2        6.06      -13.79     18.42 o 
  -9   1   2      101.77       83.26     25.59 o 
  -8   1   2     2275.39     2247.31     50.18 o 
  -7   1   2     2462.05     2348.87     48.85 o 
  -6   1   2        3.50       -1.58     10.16 o 
  -5   1   2     1014.24     1036.59     30.06 o 
  -4   1   2    18596.17    19220.57    270.62 o 
  -3   1   2       88.17       98.58      9.49 o 
  -2   1   2       32.23       33.06      7.33 o 
  -1   1   2      587.62      609.04     14.77 o 
   0   1   2     4078.86     4625.67     78.21 o 
   1   1   2    20001.56    20710.36    332.18 o 
   2   1   2     6720.38     7013.46    118.53 o 
   3   1   2        2.99        4.44      9.25 o 
   4   1   2      220.60      198.80     28.65 o 
   5   1   2     1663.39     1640.10     43.92 o 
   6   1   2      249.01      240.82     54.89 o 
   7   1   2      430.43      454.73     35.87 o 
   8   1   2      381.06      312.85     62.65 o 
   9   1   2      790.41      879.76     87.06 o 
  10   1   2      223.44      212.25     44.46 o 
 -10   2   2      815.78      798.44     68.28 o 
  -9   2   2      142.96      153.19     25.01 o 
  -8   2   2      596.86      695.59     53.77 o 
  -7   2   2      279.14      277.06     31.81 o 
  -6   2   2      526.06      492.90     50.02 o 
  -5   2   2     2472.64     2320.75     42.35 o 
  -4   2   2       76.68       80.17      8.46 o 
  -3   2   2     1154.09     1122.60     19.53 o 
  -2   2   2    17996.11    18744.98    301.60 o 
  -1   2   2     3873.94     4154.24     71.43 o 
   0   2   2      301.59      287.37      9.66 o 
   1   2   2      651.85      617.73     19.08 o 
   2   2   2     4435.31     4963.82     87.96 o 
   3   2   2    12533.00    12808.39    213.43 o 
   4   2   2      239.28      221.92     17.94 o 
   5   2   2      665.97      630.11     28.36 o 
   6   2   2     3436.74     3333.72     74.09 o 
   7   2   2     2289.22     2425.14     63.67 o 
   8   2   2      343.09      370.48     32.71 o 
   9   2   2       21.27       72.97     27.29 o 
 -10   3   2     2111.12     2289.23     76.64 o 
  -9   3   2     1940.44     2022.97     50.24 o 
  -8   3   2      300.25      314.00     27.82 o 
  -7   3   2        2.21      -13.72     13.72 o 
  -6   3   2     5193.16     5314.42    117.05 o 
  -5   3   2       26.56       12.70      9.61 o 
  -4   3   2     2542.58     2535.76     37.93 o 
  -3   3   2     4557.84     4716.28     83.08 o 
  -2   3   2     3397.54     3768.38     67.25 o 
   0   3   2      395.81      384.60     12.11 o 
   1   3   2     6716.94     6785.52    116.39 o 
   2   3   2     3037.81     2891.28     57.45 o 
   3   3   2       90.31       70.92     13.69 o 
   4   3   2       67.71       46.86     15.77 o 
   5   3   2     7094.04     6843.74    127.32 o 
   6   3   2     1891.33     1900.04     73.79 o 
   7   3   2        0.86       26.99     23.79 o 
   8   3   2       84.22       96.56     31.56 o 
   9   3   2     2051.48     2177.57     88.25 o 
 -10   4   2       24.57       38.34     31.71 o 
  -9   4   2      183.23      208.15     33.32 o 
  -8   4   2     2229.64     2149.72     48.69 o 
  -7   4   2     7237.83     7010.76    210.53 o 
  -6   4   2      452.14      451.91     18.79 o 
  -5   4   2       31.56       29.99      8.27 o 
  -3   4   2     7455.20     8105.43    137.52 o 
  -2   4   2      452.62      495.21     22.89 o 
  -1   4   2     1687.47     1771.84     31.28 o 
   0   4   2      290.71      320.23     18.11 o 
   1   4   2     1639.61     1646.46     38.14 o 
   2   4   2       21.12       24.04     11.63 o 
   3   4   2     5510.70     4862.73    266.45 o 
   4   4   2       16.17       18.88     24.42 o 
   5   4   2      596.32      592.23     32.01 o 
   6   4   2      366.40      375.72     28.99 o 
   7   4   2     1058.46      992.32     60.12 o 
   8   4   2     1199.42     1247.80     52.43 o 
   9   4   2       83.86      295.31     67.85 o 
 -11   5   2       61.21       63.00     68.49 o 
 -10   5   2     1696.41     2050.74     74.83 o 
  -9   5   2      279.77      327.58     37.34 o 
  -8   5   2      190.89      214.30     24.66 o 
  -7   5   2      105.01       93.73     15.54 o 
  -6   5   2      884.58      879.50     26.79 o 
  -5   5   2     5763.98     5557.09    112.57 o 
  -4   5   2      526.98      449.75     19.87 o 
  -3   5   2       55.07       63.93     10.41 o 
  -2   5   2     5806.97     6119.71    107.24 o 
  -1   5   2    10870.34    11734.07    168.68 o 
   0   5   2     5356.77     5788.73     88.32 o 
   1   5   2      136.78      131.76      9.72 o 
   2   5   2      908.83      855.85     63.42 o 
   3   5   2     3307.07     3315.48     70.71 o 
   4   5   2     1451.02     1452.45     47.32 o 
   5   5   2       32.96       24.98     21.31 o 
   6   5   2      634.39      631.79     35.99 o 
   7   5   2      946.27     1021.51     46.40 o 
   8   5   2        7.13       45.20     39.06 o 
   9   5   2      281.52      287.62     67.85 o 
 -11   6   2       81.94      148.50     42.25 o 
 -10   6   2      274.82      314.91     40.72 o 
  -9   6   2       95.37       65.72     30.32 o 
  -8   6   2     1543.69     1502.92     48.04 o 
  -7   6   2     3098.30     3045.69     68.31 o 
  -6   6   2       55.55       51.87     13.05 o 
  -5   6   2      697.62      671.13     22.31 o 
  -4   6   2      710.34      688.82     26.10 o 
  -3   6   2      861.72      851.16     27.64 o 
  -2   6   2       90.23       95.69      8.95 o 
  -1   6   2      212.99      226.77     20.14 o 
   0   6   2      168.16      186.81     12.46 o 
   1   6   2     8186.08     7902.64    119.74 o 
   2   6   2     2720.17     2522.56     58.67 o 
   3   6   2      301.14      274.92     22.88 o 
   4   6   2      338.10      348.74     26.96 o 
   5   6   2      916.03      923.34     39.89 o 
   6   6   2     1436.87     1415.27     52.23 o 
   7   6   2       75.33       85.11     30.39 o 
   8   6   2      161.13      275.25     66.15 o 
 -11   7   2     1174.22     1323.65    142.75 o 
 -10   7   2      356.31      368.71     60.60 o 
  -9   7   2       42.96       79.89     43.74 o 
  -8   7   2       26.62       16.22     20.90 o 
  -7   7   2       66.59       89.27     23.02 o 
  -6   7   2       19.83       11.31     12.62 o 
  -5   7   2     4365.89     4191.24     82.85 o 
  -4   7   2       59.01       90.62     14.77 o 
  -3   7   2     1202.34     1230.08     40.08 o 
  -2   7   2     1248.82      948.22     55.48 o 
  -1   7   2     5216.30     5121.75    190.71 o 
   0   7   2     3957.95     4028.75     67.61 o 
   1   7   2        5.07       32.16     15.32 o 
   2   7   2      359.44      386.15     25.08 o 
   3   7   2     1657.71     1659.42     49.92 o 
   4   7   2     1901.04     1847.43     55.37 o 
   5   7   2      186.49      150.30     27.14 o 
   6   7   2      132.09      132.60     29.41 o 
   7   7   2     1082.80     1049.39     65.02 o 
 -11   8   2        6.30        4.22     37.31 o 
 -10   8   2      791.47      855.04     55.81 o 
  -9   8   2     3510.15     3821.47    108.32 o 
  -8   8   2       14.51      -18.60     41.18 o 
  -7   8   2        5.46       -9.29     14.57 o 
  -6   8   2      411.86      376.42     25.93 o 
  -5   8   2     1887.49     1795.28     47.37 o 
  -4   8   2      580.35      610.98     26.93 o 
  -3   8   2      133.20      100.52     15.97 o 
  -2   8   2     1338.55     1323.06     35.92 o 
  -1   8   2     3805.92     3668.84     63.59 o 
   0   8   2      525.73      541.20     21.62 o 
   1   8   2     3615.29     3521.72     76.22 o 
   2   8   2     2060.79     1902.18     53.50 o 
   3   8   2       39.30       51.66     21.49 o 
   4   8   2      248.02      254.07     29.28 o 
   5   8   2      846.23      845.90     43.33 o 
   6   8   2     2270.65     2419.65     73.41 o 
 -11   9   2      523.33      535.92     57.40 o 
 -10   9   2      104.09       24.95     37.19 o 
  -9   9   2        1.99       13.90     32.74 o 
  -8   9   2       71.95      114.94     31.88 o 
  -7   9   2     3156.36     2906.72     58.28 o 
  -6   9   2     1417.35     1378.10     44.18 o 
  -5   9   2      297.95      288.37     22.71 o 
  -4   9   2     1375.41     1261.78     39.91 o 
  -3   9   2     1434.90     1396.27     41.45 o 
  -2   9   2     4167.54     3772.69    175.96 o 
  -1   9   2     1407.32     1352.82     34.39 o 
   0   9   2      145.37      167.99     20.68 o 
   1   9   2      397.14      451.45     28.20 o 
   2   9   2     1517.31     1577.03     50.70 o 
   3   9   2      185.05      263.33     28.97 o 
   4   9   2      557.23      581.57     37.65 o 
   5   9   2        0.78      -18.16     27.87 o 
   6   9   2      108.56      180.53     43.42 o 
 -10  10   2      391.96      432.63     53.13 o 
  -9  10   2      887.28      810.34     62.73 o 
  -8  10   2       69.90       64.58     32.52 o 
  -7  10   2        9.85      -29.45     29.45 o 
  -6  10   2       54.86       65.80     19.69 o 
  -5  10   2      585.59      532.03     36.44 o 
  -4  10   2     5034.38     4908.76     98.63 o 
  -3  10   2      655.51      644.25     29.96 o 
  -2  10   2      338.16      344.27     23.84 o 
  -1  10   2     3875.67     4014.48     84.02 o 
   0  10   2     1993.80     2014.25     87.81 o 
   1  10   2       40.18       71.14     22.38 o 
   2  10   2       27.96       21.46     22.88 o 
   3  10   2      308.92      284.09     31.56 o 
   4  10   2     1864.69     1903.03     62.98 o 
   5  10   2        9.60       42.73     37.46 o 
 -10  11   2        7.84       21.68     39.17 o 
  -9  11   2      699.89      660.43     52.18 o 
  -8  11   2       16.15       62.56     34.20 o 
  -7  11   2     2128.98     2215.49     94.10 o 
  -6  11   2      154.84      196.24     24.98 o 
  -5  11   2      136.11      133.46     22.19 o 
  -4  11   2       23.07       16.93     18.82 o 
  -3  11   2      265.89      305.36     32.01 o 
  -2  11   2     1074.04     1134.35     60.97 o 
  -1  11   2      184.69      216.68     31.83 o 
   0  11   2      443.43      408.80     39.07 o 
   1  11   2     1846.55     2011.29     76.17 o 
   2  11   2     1950.04     2014.65     62.79 o 
   3  11   2      409.99      435.48     37.09 o 
   4  11   2        3.75      -16.14     28.18 o 
  -9  12   2        4.62      -18.32     35.54 o 
  -8  12   2      128.01      165.32     38.40 o 
  -7  12   2      625.47      520.93     45.11 o 
  -6  12   2     1596.09     1585.19     66.94 o 
  -5  12   2      528.72      564.08     33.13 o 
  -4  12   2     1661.84     1780.71     54.46 o 
  -3  12   2     1390.03     1286.34     45.86 o 
  -2  12   2      757.15      721.06     45.84 o 
  -1  12   2      408.97      493.14     93.24 o 
   0  12   2      776.52      804.17     51.27 o 
   1  12   2      372.46      432.69     44.35 o 
   2  12   2      482.28      351.50     44.85 o 
   3  12   2       70.98       53.15     38.63 o 
  -8  13   2      819.21      854.56     57.52 o 
  -7  13   2        0.36       25.96     34.94 o 
  -6  13   2      317.58      344.60     40.65 o 
  -5  13   2      225.34      210.24     28.04 o 
  -4  13   2     1576.45     1594.81     53.65 o 
  -3  13   2      178.30      181.17     34.12 o 
  -2  13   2      437.74      433.23     42.16 o 
  -1  13   2      642.62      606.87     47.36 o 
   0  13   2      536.94      576.34     49.18 o 
   1  13   2       28.16       79.50     37.66 o 
   2  13   2       36.89       46.87     39.21 o 
  -7  14   2      564.67      570.36     85.78 o 
  -6  14   2      728.31      794.60     55.04 o 
  -5  14   2        4.65       10.82     34.03 o 
  -4  14   2       75.63       80.12     21.75 o 
  -3  14   2      214.64      234.54     38.64 o 
  -2  14   2     1160.86     1235.99     91.11 o 
  -1  14   2      454.54      421.76     46.62 o 
   0  14   2       67.98       48.37     50.36 o 
   1  14   2       10.35      -27.31     52.92 o 
  -6  15   2      382.06      319.63     60.60 o 
  -5  15   2       47.16       63.98     37.06 o 
  -4  15   2     1144.14     1135.14     93.88 o 
  -3  15   2       21.15       26.92     36.06 o 
  -2  15   2       17.97       37.07     46.09 o 
  -1  15   2      700.39      705.40     55.97 o 
   3 -17   3      113.12      185.21     59.74 o 
   4 -17   3       23.32        1.13     38.45 o 
   5 -17   3      874.09      888.44     72.33 o 
  -1 -16   3     1270.49     1535.42    114.37 o 
   0 -16   3      264.01      334.14     66.57 o 
   2 -16   3      581.60      436.98     64.44 o 
   3 -16   3      498.70      491.38     46.77 o 
   4 -16   3      613.21      548.92     48.87 o 
   5 -16   3      396.43      416.14     50.14 o 
   6 -16   3       79.18       80.14     41.47 o 
  -2 -15   3      187.58      213.07     45.21 o 
  -1 -15   3      432.64      597.44     75.53 o 
   0 -15   3      317.43      372.55     64.01 o 
   2 -15   3       55.65       29.68     52.06 o 
   3 -15   3      776.82      819.01     55.05 o 
   4 -15   3      278.78      189.07     73.61 o 
   5 -15   3      446.11      392.25     44.80 o 
   6 -15   3      302.47      220.27     42.84 o 
   7 -15   3        3.87       -1.69     38.29 o 
  -3 -14   3     2240.72     2553.96    115.43 o 
  -2 -14   3        6.01       -4.23     36.01 o 
  -1 -14   3       65.13      138.98     37.10 o 
   0 -14   3      430.91      562.57     45.52 o 
   1 -14   3      683.89      887.35     91.32 o 
   2 -14   3      885.25      956.26     50.54 o 
   3 -14   3      660.68      623.21     44.49 o 
   4 -14   3      129.74      104.44     33.62 o 
   5 -14   3     2140.88     2225.43     80.57 o 
   6 -14   3      309.74      360.62     85.99 o 
   7 -14   3      499.02      422.23     49.93 o 
   8 -14   3      290.59      261.12     43.29 o 
  -4 -13   3      127.17       95.15     41.00 o 
  -3 -13   3        5.49      -15.03     34.92 o 
  -2 -13   3       14.41        1.28     33.65 o 
  -1 -13   3     1496.37     1609.11     67.84 o 
   0 -13   3      672.59      744.57     40.31 o 
   1 -13   3       32.89       18.62     20.82 o 
   2 -13   3       35.35       38.39     17.59 o 
   3 -13   3     1595.25     1575.61     62.44 o 
   4 -13   3      344.44      410.19     38.87 o 
   5 -13   3      166.00      171.53     34.38 o 
   6 -13   3      186.36      144.96     36.06 o 
   7 -13   3      392.85      471.14     45.71 o 
   8 -13   3      843.35      710.30     53.56 o 
   9 -13   3        0.56        4.43     75.11 o 
  -5 -12   3     1151.36     1089.34     66.09 o 
  -4 -12   3       69.34      103.11     39.27 o 
  -3 -12   3     1317.76     1359.73     66.99 o 
  -2 -12   3      373.90      403.40     41.01 o 
  -1 -12   3       35.89       27.03     21.54 o 
   0 -12   3      313.61      274.68     22.30 o 
   2 -12   3     2396.45     2326.35     49.99 o 
   3 -12   3      150.30      132.11     23.19 o 
   4 -12   3        0.07      -18.01     18.01 o 
   5 -12   3     2410.50     2250.96     75.12 o 
   6 -12   3      405.14      412.19     48.22 o 
   7 -12   3      178.21      189.93     36.66 o 
   8 -12   3       12.40       55.96     35.24 o 
   9 -12   3      121.53      130.53     40.43 o 
  10 -12   3     1423.60     1582.79    106.26 o 
  -6 -11   3      113.43      127.71     43.94 o 
  -5 -11   3        4.59        7.09     37.42 o 
  -4 -11   3      113.65      119.12     43.74 o 
  -3 -11   3     1643.62     1705.76     70.08 o 
  -2 -11   3     1073.01     1037.39     53.83 o 
  -1 -11   3      810.16      779.30     37.27 o 
   0 -11   3      361.15      299.98     20.73 o 
   1 -11   3      111.68      103.76     19.56 o 
   2 -11   3       46.26       81.70     16.93 o 
   3 -11   3      822.50      759.49     26.29 o 
   4 -11   3     3685.36     3405.87     73.28 o 
   5 -11   3       28.92       37.51     18.58 o 
   6 -11   3       73.11       79.91     28.21 o 
   7 -11   3      711.44      669.91     45.56 o 
   8 -11   3     1325.84     1382.63     64.12 o 
   9 -11   3      268.79      200.19     39.84 o 
  10 -11   3      268.73      303.71     45.99 o 
  -6 -10   3       45.42       54.55     40.42 o 
  -5 -10   3     3108.96     3150.69    103.86 o 
  -4 -10   3      131.75      119.78     46.30 o 
  -3 -10   3      310.47      335.52     57.18 o 
  -2 -10   3       76.41       83.42     20.22 o 
  -1 -10   3     4984.67     4980.47     84.56 o 
   0 -10   3     5503.09     5522.33     91.07 o 
   1 -10   3       38.53        3.69     13.30 o 
   2 -10   3      324.02      343.94     18.39 o 
   3 -10   3     2168.40     2109.76     44.74 o 
   4 -10   3      630.83      610.31     48.60 o 
   5 -10   3       36.79       33.97     17.16 o 
   6 -10   3      703.60      665.13     33.86 o 
   7 -10   3      401.41      418.23     28.64 o 
   8 -10   3     1735.92     1559.09     65.61 o 
   9 -10   3       10.11       26.02     35.63 o 
  10 -10   3     2315.50     2321.96    140.40 o 
  11 -10   3      339.74      341.82     66.15 o 
  -7  -9   3      504.23      524.14     52.72 o 
  -6  -9   3     1459.80     1353.30     69.31 o 
  -5  -9   3       55.18       33.43     33.07 o 
  -4  -9   3      189.90      147.65     33.72 o 
  -3  -9   3     3613.70     3601.25     78.53 o 
  -2  -9   3     1472.31     1413.31     36.66 o 
  -1  -9   3      692.18      660.03     24.74 o 
   0  -9   3        6.84       -6.68      6.68 o 
   1  -9   3      223.39      239.23     19.10 o 
   2  -9   3     6946.54     7017.55    108.03 o 
   3  -9   3      333.45      304.90     15.55 o 
   4  -9   3     1238.54     1198.83     36.70 o 
   5  -9   3     1331.44     1287.75     39.71 o 
   6  -9   3     1045.89      949.32     54.84 o 
   7  -9   3     1227.96     1201.88     42.47 o 
   8  -9   3       44.14       54.16     22.67 o 
   9  -9   3      112.01       90.26     50.78 o 
  10  -9   3       91.02      147.63     40.94 o 
  -8  -8   3        3.03       28.39     80.01 o 
  -7  -8   3      308.00      331.58     46.47 o 
  -6  -8   3      120.04      168.11     73.40 o 
  -5  -8   3      841.64      792.83     50.31 o 
  -4  -8   3     1603.54     1535.12     63.41 o 
  -3  -8   3      459.54      408.47     21.41 o 
  -2  -8   3       99.07      112.36     15.29 o 
  -1  -8   3     2391.42     2272.47     81.55 o 
   0  -8   3     5349.71     5301.70     97.07 o 
   1  -8   3      167.45      155.32     15.30 o 
   2  -8   3     1243.51     1250.83     32.28 o 
   3  -8   3     2435.40     2309.50     87.59 o 
   4  -8   3     2813.36     2697.52     48.28 o 
   5  -8   3      435.41      421.64     23.20 o 
   6  -8   3      891.87      839.45     41.45 o 
   7  -8   3       32.08       52.23     19.96 o 
   8  -8   3     3852.03     3775.11     83.42 o 
   9  -8   3      517.65      473.95     33.25 o 
  10  -8   3       52.92       39.88     36.02 o 
  11  -8   3      147.49      128.02     64.86 o 
  -8  -7   3     1534.39     1482.77     77.73 o 
  -7  -7   3       28.18      -10.84     34.12 o 
  -6  -7   3      194.78      189.39     37.97 o 
  -5  -7   3     1818.48     1753.98    234.71 o 
  -4  -7   3     1687.81     1722.80     48.10 o 
  -3  -7   3      134.88      137.65     15.47 o 
  -2  -7   3      144.04      147.03     19.59 o 
  -1  -7   3       18.86       30.78     11.12 o 
   0  -7   3      318.05      294.41     14.58 o 
   1  -7   3      258.91      230.68     16.34 o 
   2  -7   3     7432.15     7356.35    109.70 o 
   3  -7   3      695.64      727.02     20.12 o 
   4  -7   3      166.20      159.01     16.05 o 
   5  -7   3      110.56       75.35     22.08 o 
   7  -7   3     1336.84     1229.45     72.97 o 
   8  -7   3      488.13      429.64     35.02 o 
   9  -7   3      139.00      179.87     27.06 o 
  10  -7   3     1545.30     1643.95     85.56 o 
  11  -7   3      684.63      901.28     87.91 o 
  -9  -6   3        0.01       38.65     71.48 o 
  -8  -6   3        8.90      109.79     56.33 o 
  -7  -6   3      745.90      743.97     52.98 o 
  -6  -6   3     3137.95     3028.52     96.02 o 
  -5  -6   3       30.42       31.00     26.50 o 
  -4  -6   3       14.33        4.16     13.16 o 
  -3  -6   3     2226.49     2137.84     42.80 o 
  -2  -6   3    11887.04    12155.48    177.01 o 
  -1  -6   3       16.28       22.29      8.68 o 
   0  -6   3     2165.52     2288.69     40.78 o 
   1  -6   3      281.88      266.27     13.95 o 
   2  -6   3      987.48     1027.10     26.73 o 
   3  -6   3      478.79      417.40     18.75 o 
   4  -6   3     2174.30     2214.16     48.56 o 
   5  -6   3     1579.18     1577.82    113.83 o 
   6  -6   3     2844.44     2781.51     61.67 o 
   7  -6   3      766.03      767.73     34.49 o 
   8  -6   3     1163.85     1198.12     43.15 o 
   9  -6   3     1343.10     1451.68     50.43 o 
  10  -6   3       49.56       50.00     36.27 o 
  11  -6   3       54.23       40.20     40.04 o 
  -9  -5   3     1141.42     1107.31     68.94 o 
  -8  -5   3     2474.52     2518.07     93.68 o 
  -7  -5   3       12.64       42.73     50.57 o 
  -6  -5   3       33.61       40.02     51.64 o 
  -5  -5   3     1684.08     1528.62     36.58 o 
  -4  -5   3     3119.51     3037.10     54.86 o 
  -3  -5   3      205.34      160.34     12.62 o 
  -2  -5   3      373.17      354.04     14.96 o 
  -1  -5   3     1335.88     1258.80     30.08 o 
   0  -5   3     9837.51     9447.76    136.35 o 
   2  -5   3      654.49      574.96     19.60 o 
   3  -5   3      164.72      186.11     13.27 o 
   4  -5   3     1289.99     1135.54     40.23 o 
   5  -5   3     2736.76     2561.03     55.26 o 
   6  -5   3        6.80       14.98     15.69 o 
   7  -5   3     3786.91     3962.13     81.76 o 
   8  -5   3      147.72      116.28     30.53 o 
   9  -5   3      746.99      770.37     48.57 o 
  10  -5   3      160.12      138.66     38.50 o 
  11  -5   3      630.91      608.05     54.11 o 
 -10  -4   3       30.20      -13.17     43.25 o 
  -9  -4   3       11.99       84.79     64.22 o 
  -8  -4   3      142.86      189.89     41.06 o 
  -7  -4   3      218.66      278.61     39.03 o 
  -6  -4   3     2891.43     2802.68     88.32 o 
  -5  -4   3       48.40       62.57     13.73 o 
  -4  -4   3      226.31      206.62     17.43 o 
  -3  -4   3     3230.21     3137.56     52.69 o 
  -2  -4   3    16693.90    17572.39    248.02 o 
  -1  -4   3      417.02      411.44     12.97 o 
   0  -4   3      172.36      152.48      8.56 o 
   2  -4   3     4805.98     4716.66    101.82 o 
   3  -4   3    14120.69    14520.23    235.75 o 
   4  -4   3       15.05       16.46     10.79 o 
   5  -4   3      832.45      766.56     23.50 o 
   6  -4   3     3474.99     3406.78     60.09 o 
   7  -4   3     1652.15     1736.45     47.32 o 
   8  -4   3      183.88      203.74     23.90 o 
   9  -4   3      369.65      365.53     39.80 o 
  10  -4   3        4.03       17.22     35.87 o 
  11  -4   3      661.74      647.64    119.06 o 
 -10  -3   3     1710.61     1784.73    102.20 o 
  -9  -3   3      247.37      302.06     45.92 o 
  -8  -3   3        9.46        7.10     34.38 o 
  -7  -3   3      305.25      305.98     38.14 o 
  -6  -3   3      826.37      755.15     35.10 o 
  -5  -3   3      328.48      315.87     16.73 o 
  -4  -3   3     2535.92     2629.66     46.95 o 
  -3  -3   3     2497.96     2482.21     42.81 o 
  -2  -3   3      741.45      661.72     22.45 o 
  -1  -3   3    22274.54    24122.20    396.51 o 
   0  -3   3      851.23      815.55     17.06 o 
   1  -3   3      839.00      738.38     24.47 o 
   2  -3   3      506.89      557.03     18.27 o 
   3  -3   3       18.83       40.71      6.97 o 
   4  -3   3     4422.45     4641.56     72.34 o 
   5  -3   3     8443.07     8553.57    149.19 o 
   6  -3   3      329.73      359.40     18.50 o 
   7  -3   3        0.34       -7.38     16.51 o 
   8  -3   3     1184.28     1121.61     66.57 o 
   9  -3   3     2220.89     2292.01    122.48 o 
  10  -3   3      681.93      702.94     53.65 o 
  11  -3   3       26.52       52.49     42.25 o 
 -11  -2   3      150.64      334.57     82.79 o 
 -10  -2   3       15.46       -7.14     42.09 o 
  -9  -2   3      762.35      844.49     57.37 o 
  -8  -2   3     4559.64     4599.35    128.73 o 
  -7  -2   3      204.32      229.11     19.04 o 
  -6  -2   3       75.77       68.14     14.43 o 
  -5  -2   3     3241.38     3212.40     56.30 o 
  -4  -2   3     4667.80     4506.33     71.45 o 
  -3  -2   3      122.87       87.42      9.61 o 
  -2  -2   3      223.44      312.45     19.09 o 
  -1  -2   3     2679.36     2883.41     53.03 o 
   0  -2   3     2717.07     2733.54     41.31 o 
   1  -2   3      105.78      123.22     14.17 o 
   2  -2   3      151.52      136.42      7.26 o 
   3  -2   3    12525.59    13138.75    186.57 o 
   4  -2   3       64.09       58.07     11.52 o 
   5  -2   3      429.09      359.98     29.01 o 
   6  -2   3     2190.55     2185.29     44.25 o 
   7  -2   3     3236.41     3252.69     72.20 o 
   8  -2   3       32.21       21.07     27.45 o 
   9  -2   3      162.11      165.59     37.57 o 
  10  -2   3      468.57      537.78     55.90 o 
  11  -2   3     2242.79     2406.40    129.30 o 
 -11  -1   3      728.39      802.92     63.36 o 
 -10  -1   3     1468.89     1565.94     79.33 o 
  -9  -1   3      148.84      150.11     39.54 o 
  -8  -1   3       49.81       48.94     31.31 o 
  -7  -1   3       19.54        9.27     15.32 o 
  -6  -1   3     6996.34     6906.51    107.89 o 
  -5  -1   3    18222.70    18742.30    267.19 o 
  -4  -1   3       37.41       46.54      8.90 o 
  -3  -1   3     5893.01     6002.58     88.80 o 
  -2  -1   3    13317.95    13352.04    215.94 o 
  -1  -1   3     9951.41    10338.65    201.08 o 
   0  -1   3      167.35      212.52     15.36 o 
   1  -1   3       42.70       56.76      5.49 o 
   2  -1   3      329.52      351.16     11.99 o 
   3  -1   3    10974.27    10996.78    157.48 o 
   4  -1   3      206.43      191.97     11.61 o 
   5  -1   3     1127.21     1241.73     29.54 o 
   6  -1   3      200.54      198.46     15.83 o 
   7  -1   3      465.67      474.55     28.54 o 
   8  -1   3       66.68       66.56     30.02 o 
   9  -1   3      825.63      901.39     54.29 o 
  10  -1   3      983.06     1222.61     99.22 o 
 -11   0   3       20.20       73.83     56.76 o 
 -10   0   3      847.83      812.74     61.24 o 
  -9   0   3       68.46      146.01     37.09 o 
  -8   0   3     1663.76     1666.17     57.96 o 
  -7   0   3       28.12        7.23     15.11 o 
  -6   0   3        2.42       -3.48     12.47 o 
  -5   0   3      129.53      158.61     21.39 o 
  -4   0   3     1499.71     1488.37     29.35 o 
  -3   0   3     7291.44     7548.99    109.59 o 
  -2   0   3      575.82      647.86     13.20 o 
  -1   0   3      375.69      368.32     10.35 o 
   2   0   3    23286.01    25716.23    357.70 o 
   3   0   3      182.45      186.28      9.93 o 
   4   0   3     1195.72     1151.07     26.08 o 
   5   0   3     4262.81     4258.39     70.07 o 
   6   0   3      181.37      182.75     21.15 o 
   7   0   3      328.00      327.09     26.81 o 
   8   0   3      237.01      241.98     28.22 o 
   9   0   3     1172.06     1099.35     59.09 o 
  10   0   3       12.31       19.32     60.38 o 
 -10   1   3       60.98      104.15     39.28 o 
  -9   1   3       42.86       41.01     22.94 o 
  -8   1   3     1541.59     1622.91     49.06 o 
  -7   1   3      133.42      145.86     16.69 o 
  -6   1   3     2364.01     2335.90     45.51 o 
  -5   1   3     1898.30     1859.79     36.49 o 
  -4   1   3     2928.02     2987.15     49.38 o 
  -3   1   3      340.91      376.11     11.13 o 
  -2   1   3     3072.52     2889.39     44.58 o 
  -1   1   3      137.13      158.10      6.98 o 
   0   1   3      349.18      338.17     14.79 o 
   1   1   3     7531.63     8130.53    116.87 o 
   2   1   3     4669.64     4587.15     81.77 o 
   3   1   3    11883.06    12277.92    204.82 o 
   4   1   3     1399.96     1310.27     84.07 o 
   5   1   3       34.25       21.50     13.52 o 
   6   1   3       66.82       40.13     17.20 o 
   7   1   3     2266.34     2231.81    181.07 o 
   8   1   3     3044.10     3096.30     76.90 o 
   9   1   3        2.78        6.22     35.00 o 
  10   1   3        0.27       11.10     52.49 o 
  -9   2   3      684.54      714.64     31.26 o 
  -8   2   3        0.37      -15.98     15.98 o 
  -7   2   3      805.14      837.34     28.95 o 
  -6   2   3      730.06      686.22     27.41 o 
  -5   2   3     4565.66     4610.05     85.37 o 
  -4   2   3     2344.18     2481.70     42.46 o 
  -3   2   3     5410.55     5478.10     99.72 o 
  -2   2   3       97.32      144.32      9.68 o 
  -1   2   3      188.00      206.50      9.63 o 
   0   2   3      416.80      398.05     12.34 o 
   1   2   3     3979.75     4075.35     73.34 o 
   2   2   3      404.25      369.70     16.74 o 
   3   2   3      992.88      975.18     29.77 o 
   4   2   3      123.17      158.81     20.13 o 
   5   2   3     5041.22     4771.50     94.65 o 
   6   2   3      107.64      128.82     28.86 o 
   7   2   3       54.72       46.46     22.99 o 
   8   2   3      280.66      205.39     51.87 o 
   9   2   3      910.83     1059.96     72.12 o 
 -10   3   3       34.94       50.61     77.03 o 
  -9   3   3       25.33       28.48     28.69 o 
  -8   3   3     4418.36     4451.96    138.14 o 
  -7   3   3     3543.88     3522.96     63.87 o 
  -6   3   3      224.32      242.15     15.87 o 
  -5   3   3      667.45      660.67     25.25 o 
  -4   3   3      627.45      593.38     18.46 o 
  -3   3   3     4900.73     5135.21     90.75 o 
  -2   3   3     3242.23     3297.27     61.21 o 
  -1   3   3      765.89      727.70     24.36 o 
   0   3   3     2071.95     1895.40     33.28 o 
   1   3   3     9883.69    10467.17    175.29 o 
   2   3   3      899.57      837.27     35.91 o 
   3   3   3     3562.94     3491.96     70.52 o 
   4   3   3     4305.25     4008.96     81.40 o 
   5   3   3      562.22      630.61     30.54 o 
   6   3   3      298.94      275.25     26.75 o 
   7   3   3     1255.54     1281.73     73.07 o 
   8   3   3      597.18      612.83     40.04 o 
   9   3   3       20.49       41.96     38.02 o 
 -11   4   3       67.15       59.32     52.49 o 
 -10   4   3      684.40      706.11     46.31 o 
  -9   4   3      189.22      210.22     27.54 o 
  -8   4   3      395.44      332.06     56.21 o 
  -7   4   3     1041.60     1009.58     36.94 o 
  -6   4   3     2264.95     2111.62     77.28 o 
  -5   4   3     6097.81     5643.17     92.82 o 
  -4   4   3     1365.86     1323.97     34.07 o 
  -3   4   3      112.89      137.76     13.56 o 
  -2   4   3     1203.01     1173.99     29.54 o 
  -1   4   3     9664.39    10042.11    145.13 o 
   0   4   3     7011.25     7408.66    109.81 o 
   1   4   3      121.90      115.90     12.82 o 
   2   4   3      261.76      256.06     17.91 o 
   3   4   3     4922.85     4862.31     93.77 o 
   4   4   3     1807.01     1675.39     57.93 o 
   5   4   3      404.73      350.29     26.83 o 
   6   4   3      158.63      164.32     26.15 o 
   7   4   3      154.41      166.39     29.31 o 
   8   4   3      240.61      289.40     35.63 o 
 -11   5   3      468.70      438.69     64.44 o 
 -10   5   3      530.90      626.59     45.71 o 
  -9   5   3      465.15      515.17     33.93 o 
  -8   5   3      546.20      529.61     30.77 o 
  -7   5   3     1121.17     1018.58     48.60 o 
  -6   5   3      375.68      376.37     28.36 o 
  -5   5   3       17.08       14.56     10.73 o 
  -4   5   3      735.87      675.05     25.60 o 
  -3   5   3     8752.14     8969.07    153.91 o 
  -2   5   3     1112.27     1048.97     39.24 o 
  -1   5   3      910.29      995.66     23.63 o 
   0   5   3      854.43      809.09     21.52 o 
   1   5   3     1320.70     1320.49     36.88 o 
   2   5   3     5754.76     5886.28    110.11 o 
   3   5   3     1435.77     1314.33     41.11 o 
   4   5   3      121.97      109.84     21.08 o 
   5   5   3     1824.52     1866.42     72.28 o 
   6   5   3     1797.12     1790.68     56.75 o 
   7   5   3        2.75       22.96     27.62 o 
   8   5   3       48.40      110.60     33.44 o 
 -12   6   3      989.86     1077.95     90.90 o 
 -11   6   3      507.74      679.93     59.96 o 
 -10   6   3       21.79       76.66     34.53 o 
  -9   6   3        3.05       -6.49     28.66 o 
  -8   6   3     1028.35      977.36     41.06 o 
  -7   6   3     1356.92     1437.57     57.56 o 
  -6   6   3      580.13      578.67     33.80 o 
  -5   6   3      856.68      832.25     31.06 o 
  -4   6   3      459.99      434.96     26.33 o 
  -3   6   3      218.66      220.09     26.43 o 
  -2   6   3      523.37      555.95     61.88 o 
  -1   6   3     4037.67     4153.45     67.86 o 
   0   6   3     1964.60     1945.96     38.79 o 
   1   6   3     1071.60     1036.16     34.44 o 
   2   6   3        0.11       18.47     15.99 o 
   3   6   3     5305.48     4946.40    100.20 o 
   4   6   3     2280.55     2049.16     71.36 o 
   5   6   3      186.66      188.40     27.24 o 
   6   6   3        3.47       -8.46     25.31 o 
   7   6   3      490.62      501.07     40.28 o 
   8   6   3     1253.19     1362.59    106.69 o 
 -11   7   3      157.24      118.79     40.40 o 
 -10   7   3      750.06      710.74     53.34 o 
  -9   7   3     2911.81     3084.55     93.53 o 
  -8   7   3      305.67      289.59     27.17 o 
  -7   7   3      317.18      357.96     25.70 o 
  -6   7   3      433.12      252.63     60.18 o 
  -5   7   3    12358.27    12508.64    214.87 o 
  -4   7   3     2845.39     2546.35    145.45 o 
  -3   7   3     3609.44     3156.45    185.72 o 
  -2   7   3        7.63       38.83      9.73 o 
  -1   7   3     1655.70     1726.37     36.55 o 
   0   7   3       70.16       84.26     12.18 o 
   1   7   3      117.90       94.64     18.01 o 
   2   7   3     2262.29     2176.23     56.78 o 
   3   7   3      183.72      182.68     24.14 o 
   4   7   3      571.45      604.53     35.44 o 
   5   7   3      720.94      727.69     64.09 o 
   6   7   3     1443.84     1472.02     57.99 o 
   7   7   3      149.61      138.93     33.89 o 
 -11   8   3      406.12      544.96     52.44 o 
 -10   8   3       84.13       97.78     38.32 o 
  -9   8   3      356.77      370.44     41.19 o 
  -8   8   3      456.91      483.83     32.11 o 
  -7   8   3     1143.30     1113.98     34.65 o 
  -6   8   3     1004.55      964.44     48.65 o 
  -5   8   3      806.48      729.30     31.41 o 
  -4   8   3       19.04       21.68     14.93 o 
  -3   8   3     1719.46     1661.15     44.80 o 
  -2   8   3    10489.22    10876.63    189.07 o 
  -1   8   3      538.91      548.41     40.78 o 
   0   8   3      161.75      139.62     18.90 o 
   1   8   3     4593.31     4687.64     95.82 o 
   2   8   3     2246.46     2308.11     60.91 o 
   3   8   3      384.43      432.37     31.38 o 
   4   8   3      860.10      906.72     49.61 o 
   5   8   3        3.56       15.31     27.56 o 
   6   8   3     1004.28      964.59     49.71 o 
 -11   9   3      194.91      179.23     67.43 o 
 -10   9   3       18.10       -2.57     36.45 o 
  -9   9   3      321.80      281.33     40.10 o 
  -8   9   3      586.15      544.05     44.38 o 
  -7   9   3      259.23      295.44     29.30 o 
  -6   9   3      202.02      191.18     22.26 o 
  -5   9   3     2438.70     2359.46     59.04 o 
  -4   9   3      765.56      753.73     32.16 o 
  -3   9   3       73.65       79.42     17.63 o 
  -2   9   3      112.32      113.04     18.23 o 
  -1   9   3      220.42      255.08     21.32 o 
   0   9   3     2905.70     2947.84     68.51 o 
   1   9   3      262.43      289.73     26.42 o 
   2   9   3       19.46       36.75     22.06 o 
   3   9   3     1047.42     1159.25     47.26 o 
   4   9   3     1500.24     1492.66     68.12 o 
   5   9   3       54.09        5.83     28.99 o 
 -10  10   3      151.68      204.03     42.94 o 
  -9  10   3     1172.59     1158.76     62.01 o 
  -8  10   3       61.21       77.79     32.66 o 
  -7  10   3      106.40      119.44     19.68 o 
  -6  10   3      332.11      341.76     27.18 o 
  -5  10   3       11.17        1.09     18.30 o 
  -4  10   3      640.82      592.98     49.83 o 
  -3  10   3     2065.60     1743.25     90.90 o 
  -2  10   3     1693.74     1628.75     47.50 o 
  -1  10   3      159.57      161.73     34.57 o 
   0  10   3       11.07       13.20     26.07 o 
   1  10   3      180.37      185.74     34.10 o 
   2  10   3     1136.21     1085.13     46.27 o 
   3  10   3      976.06      968.29     45.80 o 
   4  10   3      280.55      215.47     33.88 o 
   5  10   3       89.61      129.82     39.07 o 
 -10  11   3     1156.62     1268.71     99.86 o 
  -9  11   3       42.49       91.60     38.03 o 
  -8  11   3        5.57       12.05     34.67 o 
  -7  11   3     1504.32     1353.12    113.30 o 
  -6  11   3     1483.57     1437.06     72.27 o 
  -5  11   3        8.27       35.63     20.58 o 
  -4  11   3      706.26      735.10     34.95 o 
  -3  11   3      248.07      266.53     25.55 o 
  -2  11   3     1774.20     1763.89     67.42 o 
  -1  11   3       10.77      -12.40     46.94 o 
   0  11   3     1574.81     1675.41     68.64 o 
   1  11   3       33.53       46.12     37.55 o 
   2  11   3       97.75       87.89     35.57 o 
   3  11   3      704.75      731.45     55.62 o 
   4  11   3      355.05      487.34     71.27 o 
  -9  12   3      501.91      512.53     67.21 o 
  -8  12   3      778.15      779.73     55.22 o 
  -7  12   3       13.73       48.71     35.00 o 
  -6  12   3        6.14        1.59     22.27 o 
  -5  12   3      992.22      929.46     41.82 o 
  -4  12   3     2640.74     2589.54     68.15 o 
  -3  12   3        4.76        3.18     20.64 o 
  -2  12   3       15.15       -8.41     27.58 o 
  -1  12   3      250.51      182.96     35.77 o 
   0  12   3     1225.24     1201.61    170.91 o 
   1  12   3      407.28      397.37     45.71 o 
   2  12   3      327.84      351.30     72.33 o 
   3  12   3      337.15      472.83     69.13 o 
  -8  13   3      136.08      117.76     39.66 o 
  -7  13   3      456.66      553.63    141.89 o 
  -6  13   3      745.51      679.64     50.90 o 
  -5  13   3      143.51      178.44     28.41 o 
  -4  13   3      476.34      459.33     42.77 o 
  -3  13   3       48.40       70.92     32.69 o 
  -2  13   3     2573.59     2480.31     87.96 o 
  -1  13   3      586.60      652.60     51.58 o 
   0  13   3      111.46      108.87     63.58 o 
   1  13   3      375.41      357.09     47.06 o 
   2  13   3      408.59      427.60     71.27 o 
  -7  14   3       40.61       42.67     52.49 o 
  -6  14   3      150.94      138.78     62.09 o 
  -5  14   3      485.30      630.56     50.43 o 
  -4  14   3       60.58       68.18     34.55 o 
  -3  14   3      172.27      194.74     39.27 o 
  -2  14   3       63.31       19.49     35.24 o 
  -1  14   3       64.19       59.18     37.57 o 
   0  14   3      904.33      997.73     90.04 o 
  -6  15   3      279.19      392.18     63.58 o 
  -4  15   3      534.00      427.60     61.88 o 
  -3  15   3       15.43       11.95     46.51 o 
  -2  15   3      856.46     1002.85     87.48 o 
   3 -17   4      988.48      949.08     84.07 o 
   4 -17   4      187.62       93.35     40.87 o 
   5 -17   4      121.92      234.24     46.77 o 
  -1 -16   4     1635.73     2270.27    133.14 o 
   3 -16   4      156.68      251.75     42.39 o 
   4 -16   4       63.84       93.68     39.07 o 
   5 -16   4      577.52      490.83     50.09 o 
   6 -16   4     1325.02     1082.11    112.87 o 
   7 -16   4      205.72      231.72     67.85 o 
  -2 -15   4       15.36       48.01     40.05 o 
  -1 -15   4       12.90       55.36     37.27 o 
   0 -15   4       22.38       83.43     36.81 o 
   3 -15   4       78.07       46.20     49.08 o 
   4 -15   4       95.47      156.61     37.83 o 
   5 -15   4      833.87      854.22     56.33 o 
   6 -15   4      426.45      542.67     56.33 o 
   7 -15   4       22.76       79.86     53.56 o 
   8 -15   4      725.36      747.23     85.35 o 
  -3 -14   4      239.51      294.21     46.86 o 
  -2 -14   4      165.71      192.06     40.65 o 
  -1 -14   4     1375.06     1409.04     68.31 o 
   0 -14   4      129.63      147.80     34.10 o 
   1 -14   4       32.96       33.37     12.30 o 
   2 -14   4       44.45       15.52     30.14 o 
   3 -14   4     1755.95     1670.68     66.80 o 
   4 -14   4     2161.52     2184.17     77.79 o 
   5 -14   4       21.33        7.33     33.19 o 
   6 -14   4       45.11       33.85     35.00 o 
   7 -14   4      604.17      599.57     55.26 o 
   8 -14   4      665.37      752.10     77.45 o 
  -4 -13   4        6.51       82.74     41.42 o 
  -3 -13   4      172.02      246.34     42.60 o 
  -2 -13   4      595.54      683.55     50.79 o 
  -1 -13   4      383.95      429.25     44.38 o 
   0 -13   4        8.39       27.19     22.99 o 
   1 -13   4      392.41      393.78     24.83 o 
   2 -13   4     1499.51     1405.59     45.96 o 
   3 -13   4       79.50       73.65     22.21 o 
   4 -13   4       59.99       67.39     21.90 o 
   5 -13   4      190.91      168.32     34.97 o 
   6 -13   4     1645.42     1525.49     66.84 o 
   7 -13   4       12.73       39.45     34.80 o 
   8 -13   4      222.80      202.38     84.92 o 
   9 -13   4      140.44      204.53     44.51 o 
  -5 -12   4       17.00       13.05     39.43 o 
  -4 -12   4      316.04      341.55     46.28 o 
  -3 -12   4     1659.67     1709.52     73.72 o 
  -2 -12   4      213.36      280.21     40.54 o 
  -1 -12   4      209.16      223.57     26.79 o 
   0 -12   4        6.94       -1.23     17.24 o 
   1 -12   4     1000.31     1030.84     33.73 o 
   2 -12   4      753.33      847.44     29.83 o 
   3 -12   4     1034.11      952.82     38.29 o 
   4 -12   4      701.09      653.71     31.72 o 
   5 -12   4       11.53       32.42     21.05 o 
   6 -12   4       24.59       58.01     31.31 o 
   7 -12   4      312.70      268.55     41.39 o 
   8 -12   4      980.52      923.70     56.97 o 
   9 -12   4      224.93      236.86     43.51 o 
  10 -12   4      346.55      306.83     65.72 o 
  -6 -11   4        8.30       50.10     39.79 o 
  -5 -11   4     1711.67     1685.00     97.30 o 
  -4 -11   4     1924.44     1946.91     79.14 o 
  -3 -11   4      140.57      190.20     35.97 o 
  -2 -11   4      323.77      290.50     36.50 o 
  -1 -11   4     2554.84     2688.45     55.25 o 
   1 -11   4      337.34      343.20     20.84 o 
   2 -11   4       68.16       93.20     15.59 o 
   3 -11   4       46.73       39.53     18.13 o 
   4 -11   4     2728.44     2719.18     63.46 o 
   5 -11   4      140.63      144.64     21.73 o 
   6 -11   4     1281.92     1291.59     80.23 o 
   7 -11   4       12.62       13.72     21.97 o 
   8 -11   4      131.33      174.83     37.10 o 
   9 -11   4        1.11        7.87     36.15 o 
  10 -11   4       68.58      103.70     41.62 o 
  -6 -10   4      431.84      480.18     51.89 o 
  -5 -10   4       94.59       67.19     36.63 o 
  -4 -10   4      117.88       95.92     34.15 o 
  -3 -10   4      795.44      724.07     46.97 o 
  -2 -10   4     1467.78     1402.10     46.36 o 
  -1 -10   4      100.52       96.49     16.46 o 
   0 -10   4      242.49      238.27     18.23 o 
   1 -10   4     2558.32     2524.24     49.75 o 
   2 -10   4     3136.36     3102.74     56.83 o 
   3 -10   4      617.08      596.00     28.01 o 
   4 -10   4      152.88      176.59     20.31 o 
   5 -10   4      165.30      158.24     21.21 o 
   6 -10   4     2653.92     2675.79     77.37 o 
   7 -10   4     1631.45     1578.82     49.95 o 
   8 -10   4      771.74      744.84     37.67 o 
   9 -10   4      135.55      123.78     37.05 o 
  10 -10   4      622.98      666.24     53.28 o 
  -7  -9   4      651.14      677.21     57.18 o 
  -6  -9   4      912.04      948.56     60.30 o 
  -5  -9   4      345.38      324.65     42.01 o 
  -4  -9   4     1909.15     1798.21     70.68 o 
  -3  -9   4      600.90      571.07     41.56 o 
  -2  -9   4      322.82      323.68     20.09 o 
  -1  -9   4     3047.49     2931.27     66.89 o 
   0  -9   4     2188.66     2113.43     47.18 o 
   1  -9   4      818.73      801.94     25.23 o 
   2  -9   4      143.09      132.69     13.46 o 
   3  -9   4      517.02      505.17     19.07 o 
   4  -9   4     6280.79     6290.50    115.32 o 
   5  -9   4      587.44      592.87     28.12 o 
   6  -9   4      405.32      385.62     34.22 o 
   7  -9   4      179.65      105.97     34.87 o 
   8  -9   4      681.72      673.80     57.40 o 
   9  -9   4     1877.96     1862.31    123.54 o 
  10  -9   4       13.07       38.86     53.98 o 
  -8  -8   4      271.70      265.21     49.29 o 
  -7  -8   4      159.05      163.15     41.82 o 
  -6  -8   4      165.14      157.72     48.22 o 
  -5  -8   4       30.91       20.99     30.55 o 
  -4  -8   4     1960.12     1786.07    140.19 o 
  -3  -8   4       68.63       85.62     20.64 o 
  -2  -8   4      118.01      121.16     15.16 o 
  -1  -8   4     1517.95     1519.91     54.06 o 
   0  -8   4       44.23       56.13     12.30 o 
   1  -8   4      971.90     1005.63     26.47 o 
   2  -8   4     2818.23     2800.60     49.44 o 
   3  -8   4     1757.07     1841.69     44.66 o 
   4  -8   4      881.75      824.91     30.39 o 
   5  -8   4      287.00      242.85     21.19 o 
   6  -8   4     3755.35     3708.03     78.25 o 
   7  -8   4     1558.21     1502.95     53.70 o 
   8  -8   4       48.99       55.41     23.26 o 
   9  -8   4       12.64       69.83     26.16 o 
  10  -8   4      985.60      929.10     57.27 o 
  -8  -7   4      112.27      133.56     44.17 o 
  -7  -7   4     2012.16     1844.96     78.97 o 
  -6  -7   4     1872.78     1704.38     71.94 o 
  -5  -7   4       64.92       69.31     33.71 o 
  -4  -7   4        7.01       27.04     19.71 o 
  -3  -7   4     2538.99     2430.13     47.84 o 
  -2  -7   4     4930.50     4999.57     80.97 o 
  -1  -7   4      455.17      460.48     18.53 o 
   0  -7   4      676.40      713.39     22.38 o 
   1  -7   4      217.42      263.72     13.43 o 
   2  -7   4     2126.91     1927.66     48.78 o 
   3  -7   4      105.24      105.79     14.04 o 
   4  -7   4      506.58      444.45     22.26 o 
   5  -7   4       98.21       93.68     17.31 o 
   6  -7   4      701.24      738.74     42.03 o 
   7  -7   4       10.70       -4.23     18.86 o 
   8  -7   4      709.52      737.37     37.51 o 
   9  -7   4     2165.67     2208.12     62.85 o 
  10  -7   4       72.37       52.91     37.85 o 
  11  -7   4      177.88       86.20     55.05 o 
  -9  -6   4     1100.27      989.99     67.20 o 
  -8  -6   4      827.65      969.33     63.19 o 
  -7  -6   4      320.92      306.93     78.52 o 
  -6  -6   4      403.13      355.82     53.77 o 
  -5  -6   4      869.98      878.55     41.37 o 
  -4  -6   4    10757.40    10552.59    193.10 o 
  -3  -6   4      710.47      634.70     22.32 o 
  -2  -6   4      970.15      978.15     28.79 o 
  -1  -6   4     3984.16     3845.92     62.68 o 
   0  -6   4     5555.54     5657.72     86.36 o 
   1  -6   4     6377.16     6510.47     97.40 o 
   2  -6   4       44.03       36.44      7.20 o 
   3  -6   4      139.47      147.37     15.96 o 
   4  -6   4     2474.98     2377.19     52.08 o 
   5  -6   4     7239.19     6605.26    381.18 o 
   6  -6   4      129.63      160.12     19.94 o 
   7  -6   4      845.00      904.12     36.54 o 
   8  -6   4      295.92      293.84     27.54 o 
   9  -6   4      312.20      224.21     37.38 o 
  10  -6   4        0.34      -35.60     35.60 o 
  11  -6   4      641.79      781.79     80.65 o 
  -9  -5   4      289.95      340.59     57.82 o 
  -8  -5   4      592.78      498.79     50.09 o 
  -7  -5   4      146.51      162.56     64.01 o 
  -6  -5   4      455.46      465.88     47.37 o 
  -5  -5   4       51.79       90.13     20.20 o 
  -4  -5   4      513.81      501.68     26.07 o 
  -3  -5   4     2036.20     1980.70     38.60 o 
  -2  -5   4     8161.57     8522.62    186.88 o 
  -1  -5   4    11344.00    12156.37    174.50 o 
   0  -5   4      594.07      674.38     18.28 o 
   1  -5   4       48.43       43.29      7.63 o 
   2  -5   4     9164.42     9230.34    153.89 o 
   3  -5   4     9516.14     9596.05    160.92 o 
   4  -5   4     1369.66     1335.27     46.57 o 
   5  -5   4      110.30      115.88     16.71 o 
   6  -5   4     2495.96     2560.22     58.71 o 
   7  -5   4     3633.62     3524.50     75.84 o 
   8  -5   4      273.13      296.22     27.17 o 
   9  -5   4       21.43        3.15     53.56 o 
  10  -5   4      282.40      410.56     54.62 o 
  11  -5   4      481.96      489.90     75.53 o 
 -10  -4   4      670.20      663.77     80.87 o 
  -9  -4   4        7.02       25.28     40.09 o 
  -8  -4   4       29.41       78.41     43.10 o 
  -7  -4   4      263.29      208.62     36.38 o 
  -6  -4   4     6115.46     5833.54    115.31 o 
  -5  -4   4       31.07       24.92     13.56 o 
  -4  -4   4      180.20      153.69     14.00 o 
  -3  -4   4      776.28      813.09     42.92 o 
  -2  -4   4      621.50      514.54     46.14 o 
  -1  -4   4     1724.08     1957.33     46.24 o 
   0  -4   4      158.76      214.56      9.40 o 
   1  -4   4     1607.78     1584.39     37.08 o 
   2  -4   4     1116.19     1200.24     28.87 o 
   3  -4   4     1324.67     1283.26     31.89 o 
   4  -4   4      472.96      448.19     20.20 o 
   5  -4   4     6217.44     6320.82     97.75 o 
   6  -4   4     1186.30     1214.29     55.07 o 
   7  -4   4        1.11        7.18     18.08 o 
   8  -4   4      401.67      435.06     38.61 o 
   9  -4   4     2414.82     2647.80     87.05 o 
  10  -4   4      368.06      445.74     56.33 o 
 -10  -3   4       33.21       99.99     44.49 o 
  -9  -3   4     1416.34     1467.13     74.06 o 
  -8  -3   4     1833.95     1808.54     75.90 o 
  -7  -3   4      123.08      135.97     23.66 o 
  -6  -3   4      250.74      237.51     22.96 o 
  -5  -3   4       45.32       50.01     12.00 o 
  -4  -3   4     5367.21     5116.35     80.37 o 
  -3  -3   4     7508.65     7544.81    133.95 o 
  -2  -3   4     3890.03     4304.10     79.91 o 
  -1  -3   4       59.36       92.32      9.99 o 
   0  -3   4    11858.88    12233.91    172.53 o 
   2  -3   4      708.45      716.81     21.26 o 
   3  -3   4     9195.84     9808.93    163.01 o 
   4  -3   4      826.46      843.64     27.10 o 
   5  -3   4     2029.23     1801.74     50.88 o 
   6  -3   4      516.05      483.46     25.18 o 
   7  -3   4     2238.45     2293.89     71.77 o 
   8  -3   4       38.40       36.66     37.13 o 
   9  -3   4       41.21       54.74     33.26 o 
  10  -3   4       62.19       33.07     38.93 o 
 -11  -2   4       21.40       -2.48     51.85 o 
 -10  -2   4     1299.67     1327.81     74.67 o 
  -9  -2   4      875.32      871.28     58.33 o 
  -8  -2   4      521.63      424.94     43.33 o 
  -7  -2   4      451.04      424.28     28.23 o 
  -6  -2   4     4812.92     4823.00     80.69 o 
  -5  -2   4     2263.65     2022.25     40.29 o 
  -4  -2   4     1095.88     1037.43     24.50 o 
  -3  -2   4     1567.87     1677.04     40.32 o 
  -2  -2   4      627.48      634.14     20.50 o 
  -1  -2   4    24899.64    26652.95    436.60 o 
   0  -2   4        8.02       42.52      5.90 o 
   1  -2   4      424.16      448.19     12.91 o 
   2  -2   4     4327.01     4236.04     64.50 o 
   3  -2   4     3542.03     3750.62     59.44 o 
   4  -2   4      587.72      593.95     19.57 o 
   5  -2   4     1055.15     1015.00     27.16 o 
   6  -2   4      496.01      451.95     19.75 o 
   7  -2   4     2451.33     2285.79    127.81 o 
   8  -2   4      324.98      336.91     37.72 o 
   9  -2   4      445.36      379.22     43.40 o 
  10  -2   4      178.69      243.24     44.72 o 
 -11  -1   4       45.04       46.21     45.71 o 
 -10  -1   4      765.88      807.58     60.29 o 
  -9  -1   4       27.88        4.15     64.65 o 
  -8  -1   4       70.86      105.60     27.41 o 
  -7  -1   4      357.47      374.84     20.83 o 
  -6  -1   4      269.64      242.27     16.86 o 
  -5  -1   4      125.48      142.17     13.01 o 
  -1  -1   4      597.52      617.33     14.28 o 
   1  -1   4     7857.99     8463.42    121.47 o 
   2  -1   4     2788.35     3063.34     49.00 o 
   3  -1   4       18.36       22.07      8.01 o 
   4  -1   4     2210.47     2159.19     39.99 o 
   5  -1   4    12241.75    12697.23    185.40 o 
   6  -1   4     1056.71     1062.38     37.24 o 
   7  -1   4        5.39      -21.06     21.06 o 
   8  -1   4       76.73       75.02     31.97 o 
   9  -1   4      469.69      462.31     48.65 o 
  10  -1   4      409.83      409.33     49.32 o 
 -11   0   4      409.25      480.94     90.47 o 
 -10   0   4      532.89      548.00     52.77 o 
  -9   0   4        1.11      -18.18     23.72 o 
  -8   0   4     1706.70     1770.32     71.05 o 
  -7   0   4      249.67      268.25     22.40 o 
  -6   0   4       82.91      101.51     14.24 o 
  -5   0   4     1022.02     1052.67     26.70 o 
  -4   0   4       98.74      125.94      9.92 o 
  -3   0   4     7332.97     7416.56    108.12 o 
  -2   0   4       41.87       66.89      5.79 o 
  -1   0   4    18876.46    20302.23    283.29 o 
   0   0   4      102.94      127.81     11.95 o 
   1   0   4      282.80      288.71     17.76 o 
   2   0   4      464.94      460.29     14.57 o 
   3   0   4     1079.61     1028.88     23.65 o 
   4   0   4     3976.17     3683.68    154.60 o 
   5   0   4      242.15      219.01     20.04 o 
   6   0   4      711.31      703.01     42.18 o 
   7   0   4     2712.30     2767.63     70.25 o 
   8   0   4     1009.35      983.62     53.85 o 
   9   0   4      142.27      121.82     39.37 o 
  10   0   4       97.09      189.47     63.58 o 
 -11   1   4      578.92      618.78     93.88 o 
 -10   1   4      767.40      653.77     87.06 o 
  -9   1   4     1639.40     1634.15     57.77 o 
  -8   1   4       88.58       95.38     19.14 o 
  -7   1   4      184.64      192.34     17.98 o 
  -6   1   4     3307.47     3292.71     58.52 o 
  -5   1   4     3502.23     3514.86     59.07 o 
  -4   1   4      160.00      157.18     10.50 o 
  -3   1   4      538.18      587.84     14.30 o 
  -2   1   4     1130.98     1201.94     22.75 o 
  -1   1   4     2713.49     2906.70     45.86 o 
   0   1   4     2592.30     2975.80     49.28 o 
   1   1   4     5505.16     5856.77     87.05 o 
   2   1   4     1740.29     1708.02     38.34 o 
   3   1   4     3711.99     3767.59     88.34 o 
   4   1   4        8.03       14.12      9.24 o 
   5   1   4     1705.29     1666.53     56.67 o 
   6   1   4     1645.28     1618.38     48.01 o 
   7   1   4      303.97      294.52     31.20 o 
   8   1   4       20.74       62.45     36.91 o 
   9   1   4      951.55     1015.76     60.21 o 
 -10   2   4       52.38      -24.04     80.01 o 
  -9   2   4       84.23       53.97     33.18 o 
  -8   2   4     3496.70     3519.11     67.15 o 
  -7   2   4     1284.15     1299.50     37.02 o 
  -6   2   4      687.47      680.06     24.65 o 
  -5   2   4      353.66      395.25     16.12 o 
  -4   2   4     5242.81     5455.21     73.73 o 
  -3   2   4    36016.40    38420.73    614.60 o 
  -2   2   4       44.05       47.20      8.29 o 
  -1   2   4        3.98        7.17      3.54 o 
   0   2   4     1333.77     1436.49     30.90 o 
   1   2   4     4264.50     4261.04     66.18 o 
   2   2   4     2399.40     2222.09     47.84 o 
   3   2   4     1790.77     1659.36     41.87 o 
   4   2   4      771.74      662.35     28.84 o 
   5   2   4     2876.63     2833.74     65.14 o 
   6   2   4       15.02       14.45     20.46 o 
   7   2   4     1289.52     1218.35     58.22 o 
   8   2   4     1025.52      967.17     69.99 o 
   9   2   4       78.64      145.57     42.22 o 
 -10   3   4      148.09      105.29     68.28 o 
  -9   3   4     2077.66     2072.82     60.22 o 
  -8   3   4       31.80       -3.65     20.11 o 
  -7   3   4      875.10      850.72     29.31 o 
  -6   3   4      323.35      318.87     17.00 o 
  -5   3   4      647.62      609.42     47.80 o 
  -4   3   4     7324.47     7344.90    108.98 o 
  -3   3   4     2187.19     2377.34     48.96 o 
  -2   3   4     1656.01     1777.08     39.07 o 
  -1   3   4    25826.27    28513.30    397.63 o 
   0   3   4     9060.48     9643.47    140.46 o 
   1   3   4      590.64      643.27     23.09 o 
   2   3   4     3650.72     3680.71     72.31 o 
   3   3   4     3083.24     3084.30     65.74 o 
   4   3   4     7444.61     7185.96    132.55 o 
   5   3   4      775.08      758.74     43.45 o 
   6   3   4      196.25      263.43     27.83 o 
   7   3   4      486.87      571.33     38.10 o 
   8   3   4      728.51      798.55     44.40 o 
   9   3   4        6.67      -33.29     51.21 o 
 -11   4   4       65.97       59.32     53.77 o 
 -10   4   4      538.58      453.90    182.86 o 
  -9   4   4      183.00      179.66     56.53 o 
  -8   4   4       26.49       15.81     20.33 o 
  -7   4   4      250.92      234.62     22.41 o 
  -6   4   4        1.14       15.16     15.05 o 
  -5   4   4     1287.22     1295.66     31.00 o 
  -4   4   4     1166.90     1162.68     32.69 o 
  -3   4   4     1278.00     1166.85     31.28 o 
  -2   4   4     1573.52     1365.75     34.07 o 
  -1   4   4      759.94      788.28     19.96 o 
   0   4   4     2414.22     2463.54     43.61 o 
   1   4   4      943.73      923.44     29.49 o 
   2   4   4     1517.41     1498.16     40.80 o 
   3   4   4      137.02      140.61     18.83 o 
   4   4   4      772.44      789.98     45.38 o 
   5   4   4     3445.99     3404.83     78.16 o 
   6   4   4     3767.55     3701.29     86.13 o 
   7   4   4      493.87      521.65     72.16 o 
   8   4   4        8.82       53.41     31.95 o 
 -11   5   4     1973.45     2239.55    121.20 o 
 -10   5   4      134.72      108.18     35.00 o 
  -9   5   4      110.92       82.01     40.62 o 
  -8   5   4      438.61      536.77     37.72 o 
  -7   5   4     1870.50     1929.94     52.13 o 
  -6   5   4     2170.20     2237.62     46.17 o 
  -5   5   4      269.46      246.50     23.96 o 
  -4   5   4      717.20      660.32     25.94 o 
  -3   5   4     3567.01     3661.73     72.06 o 
  -2   5   4      396.40      400.63     24.69 o 
  -1   5   4     8587.53     9007.50    133.67 o 
   0   5   4       35.16       22.32      9.10 o 
   1   5   4        8.18        7.66     12.49 o 
   2   5   4       42.89       66.64     16.33 o 
   3   5   4      227.69      199.41     21.50 o 
   4   5   4     1459.74     1356.12     45.46 o 
   5   5   4       39.10       22.16     22.81 o 
   6   5   4      223.63      245.44     31.11 o 
   7   5   4      371.35      394.47     37.83 o 
   8   5   4      698.54      703.53     54.59 o 
 -11   6   4       13.79       38.41     52.06 o 
 -10   6   4      757.19      661.62     49.33 o 
  -9   6   4     2223.91     2276.71     64.80 o 
  -8   6   4      547.15      582.63     39.53 o 
  -7   6   4      446.39      405.81     26.58 o 
  -6   6   4     2018.67     1856.52     41.70 o 
  -5   6   4     7409.55     7582.03    137.13 o 
  -4   6   4     3444.79     3336.69     69.37 o 
  -3   6   4      154.08      178.10     16.44 o 
  -2   6   4      212.76      207.90     16.58 o 
  -1   6   4     2719.04     2847.15     51.19 o 
   0   6   4     3917.52     4036.27     67.90 o 
   1   6   4      656.82      635.28     28.48 o 
   2   6   4     1152.46     1109.48     39.36 o 
   3   6   4      360.42      334.13     25.95 o 
   4   6   4       22.92       -4.56     59.96 o 
   5   6   4        1.83       -5.21     24.05 o 
   6   6   4     1041.97     1057.98     48.29 o 
   7   6   4      232.63      256.12     36.27 o 
 -11   7   4      401.60      389.46     47.67 o 
 -10   7   4       88.73       57.07     35.57 o 
  -9   7   4      397.82      450.75     34.41 o 
  -8   7   4       50.72       25.58     21.72 o 
  -7   7   4     1239.48     1056.55     76.60 o 
  -6   7   4     2343.77     2235.01     47.98 o 
  -5   7   4       17.36       24.06     15.74 o 
  -4   7   4       24.75       43.93     15.14 o 
  -3   7   4     4400.39     4324.99     86.02 o 
  -2   7   4     4445.17     4500.37     88.43 o 
  -1   7   4       20.13       26.91     11.09 o 
   0   7   4      254.09      251.05     20.43 o 
   1   7   4     1069.54     1079.33     48.16 o 
   2   7   4     7147.77     6981.13    133.35 o 
   3   7   4      726.32      658.27     35.12 o 
   4   7   4      457.19      471.94     44.25 o 
   5   7   4       60.01       89.68     28.37 o 
   6   7   4      534.20      526.45     40.41 o 
   7   7   4        6.31      -49.08     49.08 o 
 -11   8   4      241.88      306.75     47.37 o 
 -10   8   4      188.07      191.41     41.33 o 
  -9   8   4      945.72      989.01     55.07 o 
  -8   8   4       25.57       41.95     22.54 o 
  -7   8   4      441.23      415.50     36.81 o 
  -6   8   4       25.00        2.76     17.50 o 
  -5   8   4     2033.57     1820.63     50.25 o 
  -4   8   4      504.14      459.69     29.15 o 
  -3   8   4      117.17      121.07     18.10 o 
  -2   8   4     1518.42     1489.53     43.06 o 
  -1   8   4     2183.96     2074.87     79.17 o 
   0   8   4     4326.91     4333.62    137.81 o 
   1   8   4       15.00        9.28     18.49 o 
   2   8   4      812.03      834.71     37.94 o 
   3   8   4      295.57      326.95     30.74 o 
   4   8   4     1308.29     1240.86     51.33 o 
   5   8   4     1908.91     2020.51     67.62 o 
   6   8   4      171.37      155.53     38.07 o 
 -11   9   4        1.62       33.29     58.89 o 
 -10   9   4       14.47       -0.51     35.64 o 
  -9   9   4      634.30      677.03     87.70 o 
  -8   9   4     1424.71     1378.62     50.49 o 
  -7   9   4       13.86       11.63     12.75 o 
  -6   9   4      536.53      555.83     30.57 o 
  -5   9   4      114.47      127.79     21.05 o 
  -4   9   4       28.14       23.43     17.66 o 
  -3   9   4      103.10      145.99     25.69 o 
  -2   9   4      906.10      894.99     35.00 o 
  -1   9   4      330.42      405.24     34.83 o 
   0   9   4     1297.16     1262.09     55.97 o 
   1   9   4       90.98       77.48     29.72 o 
   2   9   4     1524.66     1571.23     72.01 o 
   3   9   4      356.49      371.47     33.42 o 
   4   9   4       22.84       -9.13     27.10 o 
   5   9   4      196.47      204.89     35.30 o 
 -10  10   4      366.57      577.82     52.24 o 
  -9  10   4        1.34       27.74     35.91 o 
  -8  10   4       64.23       75.85     33.19 o 
  -7  10   4     1451.21     1433.36     63.22 o 
  -6  10   4     1922.78     1912.36     70.64 o 
  -5  10   4       23.20       42.64     20.24 o 
  -4  10   4      212.75      234.06     23.85 o 
  -3  10   4      644.31      660.26     31.97 o 
  -2  10   4     1283.89     1253.53     56.07 o 
  -1  10   4      112.26      139.47     30.92 o 
   0  10   4      233.91      239.83     34.70 o 
   1  10   4       30.84       44.79     31.06 o 
   2  10   4       32.09       43.30     33.48 o 
   3  10   4       48.82       40.66     71.69 o 
   4  10   4      632.64      661.67     43.37 o 
  -9  11   4     1082.04     1093.75    159.60 o 
  -8  11   4     2500.38     2332.79     84.93 o 
  -7  11   4      193.68      259.08     38.40 o 
  -6  11   4        1.13      -21.55     21.78 o 
  -5  11   4      425.25      426.62     30.92 o 
  -4  11   4     2896.21     2750.71     69.38 o 
  -3  11   4     1095.01     1008.72     43.03 o 
  -2  11   4      111.29      119.41     55.69 o 
  -1  11   4      351.11      339.48     39.14 o 
   0  11   4     2574.66     2531.81     87.81 o 
   1  11   4      415.74      367.47     44.59 o 
   2  11   4      121.07      108.52     38.75 o 
   3  11   4      187.74      207.78     42.47 o 
  -9  12   4       16.45      -28.17     54.20 o 
  -8  12   4      310.62      296.89     44.11 o 
  -7  12   4      199.99      188.25     38.40 o 
  -6  12   4     1085.63     1106.55     58.74 o 
  -5  12   4      448.91      497.15     34.44 o 
  -4  12   4      216.11      213.73     47.16 o 
  -3  12   4      193.05      209.73     35.98 o 
  -2  12   4     1449.56     1525.63     68.49 o 
  -1  12   4     1257.13     1340.85     66.49 o 
   0  12   4        2.25       52.85     35.04 o 
   1  12   4        2.38       30.10     56.12 o 
   2  12   4     1011.51     1157.75     93.88 o 
  -8  13   4      227.49      285.49     63.16 o 
  -7  13   4      249.35      256.13     55.48 o 
  -6  13   4      361.13      271.61     41.52 o 
  -5  13   4        1.11       -7.21     27.07 o 
  -4  13   4      428.16      409.64     43.31 o 
  -3  13   4       97.22      113.96     35.34 o 
  -2  13   4      293.85      303.29     42.47 o 
  -1  13   4       74.31      102.25     37.29 o 
   0  13   4      570.33      609.52     52.95 o 
   1  13   4      757.86      858.61     87.91 o 
  -7  14   4      201.74      163.44     58.46 o 
  -6  14   4      104.88      160.46     55.05 o 
  -5  14   4      246.61      200.46     40.78 o 
  -4  14   4      492.85      396.16     46.11 o 
  -3  14   4      381.03      280.45     44.21 o 
  -2  14   4      105.42       62.64     38.34 o 
  -4  15   4       71.00       90.47     50.36 o 
   3 -17   5      578.62      679.80     78.09 o 
   4 -17   5      667.11      820.82     61.66 o 
   5 -17   5      125.64       90.68     42.77 o 
  -1 -16   5      105.81       57.61     58.46 o 
   2 -16   5      196.29      238.55     60.17 o 
   3 -16   5        3.96       18.17     34.69 o 
   4 -16   5        5.91      -23.17     36.36 o 
   5 -16   5      649.13      712.46     74.04 o 
   6 -16   5     1035.03     1109.55    123.54 o 
   7 -16   5       33.64      -18.35     59.74 o 
  -3 -15   5      140.16      170.70     65.29 o 
  -2 -15   5        4.49       26.95     39.68 o 
  -1 -15   5      603.85      620.20     59.32 o 
   0 -15   5     1388.81     1450.07     95.16 o 
   1 -15   5      132.08      125.21     34.78 o 
   2 -15   5      211.55      246.46     37.81 o 
   3 -15   5      434.28      444.04     43.90 o 
   4 -15   5     1560.26     1585.48     70.58 o 
   5 -15   5      224.96      249.22     41.96 o 
   6 -15   5      277.89      349.64     46.17 o 
   7 -15   5       24.53       33.37     39.84 o 
  -3 -14   5      144.56      138.42     42.09 o 
  -2 -14   5       39.66        9.18     72.97 o 
  -1 -14   5     1172.10     1421.69     67.73 o 
   0 -14   5       43.65       33.23     25.12 o 
   1 -14   5       68.43       44.75     32.86 o 
   2 -14   5     1180.36     1082.07     43.43 o 
   3 -14   5        0.24        8.67     24.47 o 
   4 -14   5       89.69      149.60     55.90 o 
   5 -14   5      477.98      497.74     68.07 o 
   6 -14   5      826.84      749.09     53.07 o 
   7 -14   5       13.09       45.66     37.12 o 
   8 -14   5        2.69      -22.97     36.92 o 
  -4 -13   5       51.74      -18.49     38.52 o 
  -3 -13   5      334.71      445.44     66.57 o 
  -2 -13   5     2536.26     2622.36     91.08 o 
  -1 -13   5      274.60      303.13     38.62 o 
   0 -13   5        9.85        5.39     16.93 o 
   1 -13   5      829.48      913.91     34.92 o 
   2 -13   5      845.78     1005.02     91.32 o 
   3 -13   5        2.48       -5.43     21.32 o 
   4 -13   5     1368.50     1362.28     50.22 o 
   5 -13   5      102.55      129.74     25.06 o 
   6 -13   5     1143.90     1195.33     60.19 o 
   7 -13   5        0.17       -2.06     34.38 o 
   8 -13   5      837.61      826.15     57.44 o 
   9 -13   5      257.95      215.47     45.25 o 
  -5 -12   5     1407.96     1407.60     75.19 o 
  -4 -12   5      429.50      490.82     49.93 o 
  -3 -12   5       34.41       33.64     34.34 o 
  -2 -12   5       14.72       69.13     32.52 o 
  -1 -12   5      438.06      468.75     31.99 o 
   0 -12   5      930.56      931.69     32.79 o 
   1 -12   5      164.07      218.40     20.31 o 
   2 -12   5       14.41       10.62     18.04 o 
   3 -12   5      504.42      576.03     30.29 o 
   4 -12   5     1203.97     1284.05     44.02 o 
   5 -12   5       11.99       25.52     21.38 o 
   6 -12   5       28.40        5.83     22.18 o 
   7 -12   5       23.88       94.72     34.85 o 
   8 -12   5     1158.41     1212.38     62.85 o 
   9 -12   5       21.11       17.45     37.72 o 
  10 -12   5      771.04      833.00     81.51 o 
  -6 -11   5     1177.45     1162.90     68.69 o 
  -5 -11   5       10.31       72.04     47.58 o 
  -4 -11   5      516.28      604.85     86.63 o 
  -3 -11   5     1118.05     1058.61     57.17 o 
  -2 -11   5     2667.84     2663.11     95.31 o 
  -1 -11   5      213.91      212.33     25.08 o 
   0 -11   5       54.08       24.72     15.80 o 
   1 -11   5     1301.46     1291.30     35.30 o 
   2 -11   5     4978.34     5034.24     99.14 o 
   3 -11   5     1260.95     1259.29     43.85 o 
   4 -11   5      563.14      558.88     29.33 o 
   5 -11   5       92.87      106.26     21.55 o 
   6 -11   5     2803.60     2913.15     69.96 o 
   7 -11   5      931.21      962.15     41.59 o 
   8 -11   5       41.04       38.36     28.76 o 
   9 -11   5       71.43      205.69     40.87 o 
  10 -11   5      129.64      162.59     55.05 o 
  -7 -10   5      804.58      702.69     59.35 o 
  -6 -10   5      447.72      479.00     61.02 o 
  -5 -10   5       91.84      147.70     38.83 o 
  -4 -10   5      324.46      272.05     59.10 o 
  -3 -10   5       76.55       65.53     24.31 o 
  -2 -10   5     1389.16     1260.36     45.45 o 
  -1 -10   5       11.79       -8.13      8.13 o 
   0 -10   5     3831.56     3519.90     63.90 o 
   1 -10   5      771.26      746.56     26.27 o 
   2 -10   5        8.87       -0.95      9.09 o 
   3 -10   5      495.09      466.47     25.61 o 
   4 -10   5     1626.25     1477.03     43.83 o 
   5 -10   5     2931.63     2890.58     66.56 o 
   6 -10   5      175.94      184.89     23.78 o 
   7 -10   5      109.10       41.32     37.23 o 
   8 -10   5     2030.62     2114.94    110.53 o 
   9 -10   5     1535.91     1641.05     71.23 o 
  10 -10   5        8.50       16.63     38.15 o 
  -7  -9   5       58.15       65.44     40.04 o 
  -6  -9   5       28.47       78.78     37.84 o 
  -5  -9   5      828.35      899.72     88.55 o 
  -4  -9   5     1419.26     1436.22     63.66 o 
  -3  -9   5        4.34        2.49     20.50 o 
  -2  -9   5      520.07      465.25     28.96 o 
  -1  -9   5        3.95       28.75     14.19 o 
   0  -9   5     3456.68     3459.95     61.40 o 
   1  -9   5      896.23      885.49     26.93 o 
   2  -9   5      485.79      483.01     22.72 o 
   3  -9   5     2123.53     2044.18     49.86 o 
   4  -9   5     1281.08     1248.90     49.45 o 
   5  -9   5      183.36      192.95     21.81 o 
   6  -9   5     1558.41     1511.52     52.30 o 
   7  -9   5     1016.45      989.03     40.10 o 
   8  -9   5       10.11       -5.47     23.17 o 
   9  -9   5       22.18       46.69     27.04 o 
  10  -9   5      317.34      337.18     59.53 o 
  -8  -8   5       48.25       67.23     50.14 o 
  -7  -8   5     2149.08     1990.83     84.86 o 
  -6  -8   5      844.10      791.70     54.50 o 
  -5  -8   5      398.21      425.19     41.83 o 
  -4  -8   5      396.59      324.19     28.20 o 
  -3  -8   5     1063.43     1006.47     40.42 o 
  -2  -8   5    10279.19    10124.11    174.59 o 
  -1  -8   5      260.06      238.42     16.01 o 
   0  -8   5      423.38      408.28     19.62 o 
   1  -8   5     4713.20     4548.94     73.91 o 
   2  -8   5     1731.81     1540.12     77.24 o 
   3  -8   5     1353.52     1363.87     38.46 o 
   4  -8   5      199.27      185.05     19.27 o 
   5  -8   5      681.68      682.19     29.46 o 
   6  -8   5     1092.00     1115.71     40.20 o 
   7  -8   5      757.36      750.57     35.18 o 
   8  -8   5      237.33      281.66     28.85 o 
   9  -8   5      482.71      464.62     35.40 o 
  10  -8   5        2.83       19.21     36.63 o 
  -8  -7   5     1246.34     1073.63     66.94 o 
  -7  -7   5       27.33       40.05     37.52 o 
  -6  -7   5      103.08      178.25     87.48 o 
  -5  -7   5     2329.35     2347.97     63.11 o 
  -4  -7   5      991.19     1026.35     40.09 o 
  -3  -7   5     4406.61     4314.38     89.92 o 
  -2  -7   5      254.01      274.25     24.21 o 
  -1  -7   5      534.60      487.89     24.02 o 
   0  -7   5     5484.35     5710.69     88.79 o 
   1  -7   5     6886.07     6817.04    103.31 o 
   2  -7   5      136.05      127.58     11.72 o 
   3  -7   5      462.92      440.19     25.40 o 
   4  -7   5     4742.57     4469.66    178.75 o 
   5  -7   5     8314.43     8240.36    146.06 o 
   6  -7   5       49.46       23.52     18.13 o 
   7  -7   5      712.77      707.64     33.38 o 
   8  -7   5      686.72      627.92     42.65 o 
   9  -7   5     1025.91     1018.02    104.98 o 
  10  -7   5       17.60       49.19     37.36 o 
  -9  -6   5      381.12      321.11     50.55 o 
  -8  -6   5     1078.66     1019.37    143.17 o 
  -7  -6   5      367.86      325.24     43.23 o 
  -6  -6   5      309.30      309.65     38.61 o 
  -5  -6   5      253.65      254.18     25.23 o 
  -4  -6   5     3331.45     3167.62     93.77 o 
  -3  -6   5      348.55      349.80     27.73 o 
  -2  -6   5     2768.79     2691.68     60.60 o 
  -1  -6   5      380.80      382.16     17.99 o 
   0  -6   5      618.27      688.52     20.36 o 
   1  -6   5      145.00      142.72     16.87 o 
   2  -6   5     3351.99     3296.32     63.78 o 
   3  -6   5     3283.18     3147.05     77.89 o 
   4  -6   5      664.80      582.71     65.33 o 
   5  -6   5       51.78       62.52     16.85 o 
   6  -6   5     1732.08     1728.60     47.88 o 
   7  -6   5     2627.25     2633.77     63.79 o 
   8  -6   5      887.51      963.19     40.98 o 
   9  -6   5       77.72      129.22     36.59 o 
  10  -6   5      141.61      145.89     41.61 o 
  -9  -5   5       57.32       92.58     44.50 o 
  -8  -5   5      221.08      304.01     45.56 o 
  -7  -5   5      724.90      677.00     49.83 o 
  -6  -5   5     1087.46     1028.08     61.97 o 
  -5  -5   5      286.44      298.62     38.35 o 
  -4  -5   5      225.54      214.18     23.63 o 
  -3  -5   5      765.73      747.86     29.94 o 
  -2  -5   5     2997.10     2941.90     62.31 o 
  -1  -5   5     6079.25     6385.51    115.58 o 
   0  -5   5     2807.70     2914.15     52.17 o 
   1  -5   5     1337.07     1447.67     28.61 o 
   2  -5   5       75.37       77.52     11.23 o 
   3  -5   5      107.98      128.05     13.77 o 
   4  -5   5      210.60      195.98     17.19 o 
   5  -5   5     4807.77     4743.83     90.87 o 
   6  -5   5       18.94       38.26     17.91 o 
   7  -5   5      506.99      515.49     28.74 o 
   8  -5   5      433.20      464.47     58.46 o 
   9  -5   5     1583.32     1653.20     70.16 o 
  10  -5   5      840.58      860.28     89.62 o 
 -10  -4   5       24.03       45.00     42.87 o 
  -9  -4   5      670.29      650.88     56.80 o 
  -8  -4   5     2220.84     2208.93     85.66 o 
  -7  -4   5     2220.34     2108.83     92.91 o 
  -6  -4   5       69.07       95.28     21.66 o 
  -5  -4   5      507.09      487.31     26.72 o 
  -4  -4   5     3190.68     3168.31     69.28 o 
  -3  -4   5     3226.08     3044.89     64.15 o 
  -2  -4   5       26.42       43.61     11.73 o 
  -1  -4   5     2032.70     2131.99     45.79 o 
   0  -4   5     1091.08     1059.13     22.24 o 
   1  -4   5     8758.00     8864.97    128.20 o 
   2  -4   5      180.01      204.25     13.45 o 
   3  -4   5     5364.20     5580.40     98.97 o 
   4  -4   5      326.15      330.06     19.27 o 
   5  -4   5      191.45      197.19     18.64 o 
   6  -4   5        6.42       19.74     16.64 o 
   7  -4   5      438.13      424.92     27.08 o 
   8  -4   5      341.38      359.34     38.62 o 
   9  -4   5       69.33      110.63     37.26 o 
  10  -4   5       48.43       82.03     40.35 o 
 -10  -3   5      821.23      870.20     64.80 o 
  -9  -3   5       58.00       86.43     41.10 o 
  -8  -3   5       27.07        4.09     51.64 o 
  -7  -3   5      792.37      847.78     38.38 o 
  -6  -3   5     2331.09     2312.38     59.45 o 
  -5  -3   5     1225.06     1115.77     35.54 o 
  -4  -3   5      191.44      219.88     18.30 o 
  -3  -3   5      269.88      274.96     17.04 o 
  -2  -3   5    24179.94    25683.03    424.35 o 
  -1  -3   5    20648.55    22477.36    371.18 o 
   0  -3   5      902.06      862.93     18.80 o 
   2  -3   5       89.97      103.21      9.71 o 
   3  -3   5     7280.00     7511.95    111.40 o 
   4  -3   5       30.24       21.19      9.37 o 
   5  -3   5     2043.52     2040.19     40.76 o 
   6  -3   5      131.63      125.41     18.63 o 
   7  -3   5     2374.84     2182.55     89.62 o 
   8  -3   5      139.46      130.50     33.29 o 
   9  -3   5      184.42      189.78     39.83 o 
  10  -3   5     1463.37     1497.80     74.63 o 
 -11  -2   5       28.26       95.24     45.95 o 
 -10  -2   5      612.33      624.70     58.23 o 
  -9  -2   5     1371.51     1298.23     68.54 o 
  -8  -2   5      660.80      661.52     36.42 o 
  -7  -2   5      383.49      419.15     31.10 o 
  -6  -2   5      514.83      530.56     28.33 o 
  -5  -2   5      163.49      175.20     13.45 o 
  -4  -2   5       47.51       48.70      8.90 o 
  -3  -2   5     3683.30     3603.48     69.80 o 
  -2  -2   5      401.32      452.30     18.48 o 
  -1  -2   5     3150.69     3153.15     49.49 o 
   0  -2   5     9026.91    10131.92    126.92 o 
   1  -2   5    30798.20    33973.83    471.09 o 
   2  -2   5      716.48      718.24     18.53 o 
   3  -2   5        6.14        7.24      7.90 o 
   4  -2   5     2562.43     2396.66     44.02 o 
   5  -2   5     5511.82     5731.23     91.10 o 
   6  -2   5     6371.76     6244.31    117.11 o 
   7  -2   5        0.46       25.24     26.40 o 
   8  -2   5      155.05      100.32     34.99 o 
   9  -2   5     1856.18     1928.93     77.97 o 
  10  -2   5      200.30      217.13     48.86 o 
 -11  -1   5      270.97      249.22     85.35 o 
 -10  -1   5        7.67       28.05     40.81 o 
  -9  -1   5      116.03      134.41     28.48 o 
  -8  -1   5      508.38      503.17     32.49 o 
  -7  -1   5     1207.29     1005.25     79.30 o 
  -6  -1   5      105.51      101.54     16.85 o 
  -5  -1   5     2926.12     2895.02     59.00 o 
  -4  -1   5      969.08     1016.32     31.54 o 
  -3  -1   5     2617.74     2750.03     45.29 o 
  -2  -1   5     2996.46     3230.93     45.21 o 
  -1  -1   5      701.20      714.60     20.49 o 
   1  -1   5     1927.07     2010.99     44.10 o 
   2  -1   5       49.00       64.55      8.39 o 
   3  -1   5     3369.18     3401.08     56.26 o 
   4  -1   5      203.69      209.45     13.79 o 
   5  -1   5        0.39       -3.74     14.57 o 
   6  -1   5      108.68      113.01     19.64 o 
   7  -1   5     1423.62     1410.69     64.22 o 
   8  -1   5     3643.20     3628.36    105.59 o 
   9  -1   5      652.90      730.96     82.57 o 
 -11   0   5       28.22       56.33     79.37 o 
 -10   0   5     2222.66     2216.93    144.67 o 
  -9   0   5     3309.06     3360.56     82.67 o 
  -8   0   5        3.37        5.49     21.80 o 
  -7   0   5      236.10      223.02     18.66 o 
  -6   0   5      274.67      283.93     17.40 o 
  -5   0   5     3789.32     3720.39     61.93 o 
  -4   0   5      164.80      158.00     10.96 o 
  -3   0   5      595.75      600.39     18.17 o 
  -2   0   5     3679.20     3765.41     51.86 o 
  -1   0   5     8560.64     8601.05    124.59 o 
   2   0   5      201.73      222.95     13.43 o 
   3   0   5       28.71       43.04      9.65 o 
   4   0   5      376.10      355.82     25.83 o 
   5   0   5      186.46      170.05     19.76 o 
   6   0   5      792.70      774.80     45.02 o 
   7   0   5      764.76      752.88     46.28 o 
   8   0   5        4.42        5.45     67.64 o 
   9   0   5      645.21      735.68     55.67 o 
 -11   1   5       35.34        0.00     74.68 o 
 -10   1   5       10.63      -13.18     46.09 o 
  -9   1   5        1.73      -31.17     31.17 o 
  -8   1   5     1955.05     2007.64     57.12 o 
  -7   1   5     7584.32     7364.56    116.40 o 
  -6   1   5      545.34      492.12     20.46 o 
  -5   1   5       51.47       76.39     11.43 o 
  -4   1   5     3055.69     2968.43     49.93 o 
  -3   1   5    12594.62    13454.96    168.93 o 
  -2   1   5    14612.60    16214.82    229.12 o 
  -1   1   5     2703.65     3108.09     49.97 o 
   0   1   5      122.19      141.96      8.91 o 
   1   1   5    19760.71    21433.66    301.45 o 
   2   1   5     1311.13     1349.55     28.34 o 
   3   1   5        2.29       -0.29      8.25 o 
   4   1   5       49.79       18.37      9.45 o 
   5   1   5      390.14      410.59     25.55 o 
   6   1   5      359.65      333.48     26.90 o 
   7   1   5        4.51       11.03     23.52 o 
   8   1   5     1365.88     1399.52    172.40 o 
   9   1   5       13.06       25.23     38.31 o 
 -11   2   5      714.46      660.17     96.87 o 
 -10   2   5        4.64      -53.84     54.62 o 
  -9   2   5      280.90      302.12     72.76 o 
  -8   2   5       11.65      -19.36     25.01 o 
  -7   2   5     1389.15     1363.00     35.44 o 
  -6   2   5      349.73      333.03     17.36 o 
  -5   2   5     1533.52     1491.51     42.20 o 
  -4   2   5     1032.21      986.02     20.85 o 
  -3   2   5     1684.24     1785.11     39.99 o 
  -2   2   5     4594.09     4883.89     88.04 o 
  -1   2   5    11085.57    11410.90    189.17 o 
   0   2   5     6684.04     6962.64    121.00 o 
   1   2   5      260.82      252.70     13.98 o 
   2   2   5      298.28      316.62     18.26 o 
   3   2   5     2763.46     2681.17     59.02 o 
   4   2   5    10152.42    10041.60    176.96 o 
   5   2   5        8.48       11.47     18.21 o 
   6   2   5       15.45        1.26     14.47 o 
   7   2   5      501.41      555.81     45.21 o 
   8   2   5     1319.64     1403.70     69.03 o 
   9   2   5       86.53       77.24     59.32 o 
 -11   3   5        8.43      -14.08     50.78 o 
 -10   3   5      142.29      112.81     45.02 o 
  -9   3   5     1835.78     1971.54     76.98 o 
  -8   3   5      271.16      257.09     25.67 o 
  -7   3   5      877.50      904.97     36.36 o 
  -6   3   5      817.05      761.43     31.41 o 
  -5   3   5     1543.95     1442.89     33.51 o 
  -4   3   5     1049.41     1050.25     27.06 o 
  -3   3   5      651.86      658.03     24.06 o 
  -2   3   5     4923.14     5299.51     95.79 o 
  -1   3   5     2004.09     2165.13     38.85 o 
   0   3   5      466.84      551.74     17.97 o 
   1   3   5     4958.79     4784.51     75.87 o 
   2   3   5      347.36      312.95     19.98 o 
   3   3   5      750.22      743.42     33.69 o 
   4   3   5      108.34      135.26     20.36 o 
   5   3   5      114.07      104.80     22.63 o 
   6   3   5     5406.76     5352.26    111.36 o 
   7   3   5      342.50      334.74     33.48 o 
   8   3   5       19.97       79.76     58.68 o 
 -11   4   5      448.18      483.07     70.41 o 
 -10   4   5      436.76      453.38     48.11 o 
  -9   4   5        0.50       -5.28     23.73 o 
  -8   4   5       96.96       59.86     21.85 o 
  -7   4   5     3099.23     3167.98     78.42 o 
  -6   4   5     1929.63     1800.00     47.44 o 
  -5   4   5      193.44      197.83     15.33 o 
  -4   4   5      121.80      126.56     14.86 o 
  -3   4   5     1671.30     1724.36     41.87 o 
  -2   4   5      100.19      109.67     12.41 o 
  -1   4   5      467.39      461.04     17.31 o 
   0   4   5      548.72      510.31     22.85 o 
   1   4   5     1968.62     1963.81     46.94 o 
   2   4   5     2603.61     2426.21     76.91 o 
   3   4   5     1895.63     1899.48     51.08 o 
   4   4   5      771.50      737.94     33.99 o 
   5   4   5      370.16      344.22     29.22 o 
   6   4   5       38.38       32.05     25.72 o 
   7   4   5       45.27       54.02     29.48 o 
   8   4   5      865.35     1017.36     87.06 o 
 -11   5   5      453.43      436.98     68.28 o 
 -10   5   5      431.19      296.13    219.99 o 
  -9   5   5     2056.53     2034.01     60.80 o 
  -8   5   5      845.26      845.04     37.03 o 
  -7   5   5      254.66      246.08     27.22 o 
  -6   5   5      181.93      191.33     17.37 o 
  -5   5   5     2782.93     2786.61     75.09 o 
  -4   5   5     4944.95     4939.60     94.37 o 
  -3   5   5      405.24      394.86     23.26 o 
  -2   5   5       69.76       51.93     19.95 o 
  -1   5   5     2712.93     2715.61     49.00 o 
   0   5   5     1597.46     1660.65     35.45 o 
   1   5   5      192.78      199.47     18.55 o 
   2   5   5       32.90       27.95     15.98 o 
   3   5   5      240.47      257.41     23.86 o 
   4   5   5     1265.13     1224.48     45.32 o 
   5   5   5       37.54       68.31     24.37 o 
   6   5   5      914.87      818.59     58.26 o 
   7   5   5        5.78        0.16     29.89 o 
 -11   6   5      206.09      198.01     59.32 o 
 -10   6   5      239.71      248.76     41.03 o 
  -9   6   5      614.61      565.81    122.83 o 
  -8   6   5       34.46       25.32     22.17 o 
  -7   6   5     3394.59     3231.43     73.61 o 
  -6   6   5     1637.77     1574.76     39.08 o 
  -5   6   5        0.18        9.34     15.40 o 
  -4   6   5       66.71       65.19     15.83 o 
  -3   6   5     2444.14     2262.64    134.47 o 
  -2   6   5     6220.64     6195.32    123.15 o 
  -1   6   5       49.76       79.69     19.62 o 
   0   6   5      185.93      214.83     16.50 o 
   1   6   5     2615.31     2681.80     68.67 o 
   2   6   5     4958.59     5036.09    102.25 o 
   3   6   5      330.60      337.42     29.40 o 
   4   6   5       29.57       68.27     23.72 o 
   5   6   5      121.24      142.50     36.34 o 
   6   6   5      947.29      862.16    104.98 o 
   7   6   5      546.60      750.64     81.51 o 
 -11   7   5      584.00      800.14     81.51 o 
 -10   7   5      539.64      525.54     47.67 o 
  -9   7   5      163.79       42.68     51.30 o 
  -8   7   5      237.25      208.23     27.02 o 
  -7   7   5      858.30      882.82     32.13 o 
  -6   7   5     1319.67     1355.54     37.64 o 
  -5   7   5     2709.47     2680.11     63.40 o 
  -4   7   5     2151.26     2073.23     63.90 o 
  -3   7   5      170.61      147.46     18.30 o 
  -2   7   5      984.48      964.40     39.94 o 
  -1   7   5     1348.09     1327.12     46.26 o 
   0   7   5     2028.60     2080.51     89.35 o 
   1   7   5     2818.28     2786.41     66.73 o 
   2   7   5      172.60      138.45     26.50 o 
   3   7   5       25.04       46.28     23.08 o 
   4   7   5     2468.85     2491.58     75.40 o 
   5   7   5     1239.21     1310.27     55.18 o 
   6   7   5       30.24       22.77     30.25 o 
 -11   8   5        5.01      -50.36     52.06 o 
 -10   8   5        1.83        9.55     36.20 o 
  -9   8   5     1603.31     1482.25    141.18 o 
  -8   8   5      606.01      558.86     34.33 o 
  -7   8   5       37.57       66.33     18.33 o 
  -6   8   5      137.57      128.86     21.83 o 
  -5   8   5      389.99      383.72     25.93 o 
  -4   8   5     1892.97     1774.96     49.99 o 
  -3   8   5      202.03      199.62     26.67 o 
  -2   8   5      553.44      575.46     28.07 o 
  -1   8   5      110.99      154.11     45.45 o 
   0   8   5      141.62      139.26     28.04 o 
   1   8   5      151.04      139.27     28.82 o 
   2   8   5     1520.46     1490.04     51.08 o 
   3   8   5      617.77      581.33     36.82 o 
   4   8   5       21.74       32.98     28.49 o 
   5   8   5       36.59       25.62     30.66 o 
 -11   9   5      352.83      294.45     69.56 o 
 -10   9   5      708.16      700.80     54.91 o 
  -9   9   5       70.63       60.66     35.90 o 
  -8   9   5      113.63       53.30     31.23 o 
  -7   9   5     2108.40     1971.73     53.53 o 
  -6   9   5     2874.24     2861.10     71.03 o 
  -5   9   5       45.30       31.88     19.43 o 
  -4   9   5        7.31       10.94     17.63 o 
  -3   9   5     2463.41     2424.26     61.67 o 
  -2   9   5     1681.29     1565.10     98.72 o 
  -1   9   5      999.08      967.20     50.24 o 
   0   9   5      457.50      469.33     39.91 o 
   1   9   5      323.49      319.84     37.33 o 
   2   9   5     1188.21     1157.21     60.04 o 
   3   9   5       34.62       81.26     35.13 o 
   4   9   5      210.82      224.40     33.67 o 
   5   9   5      282.16      323.90     68.28 o 
 -10  10   5       79.76       20.48     57.18 o 
  -9  10   5      728.21      728.94     53.83 o 
  -8  10   5      558.90      496.49     46.77 o 
  -7  10   5      517.98      545.13     29.84 o 
  -6  10   5      201.90      210.16     26.24 o 
  -5  10   5       41.91       47.39     31.39 o 
  -4  10   5     2057.99     2085.12     61.24 o 
  -3  10   5      415.81      463.37     29.90 o 
  -2  10   5      215.15      208.96     46.30 o 
  -1  10   5       27.54       10.96     27.44 o 
   0  10   5     1971.51     1840.34     73.28 o 
   1  10   5     2178.19     2116.93     80.57 o 
   2  10   5       21.27       22.42     33.05 o 
   3  10   5       22.08       21.32     36.20 o 
   4  10   5      942.96     1061.74     90.90 o 
  -9  11   5      119.75      124.14     41.09 o 
  -8  11   5     1020.46      934.40     64.86 o 
  -7  11   5      297.66      297.16     74.89 o 
  -6  11   5     1207.14     1198.99     48.51 o 
  -5  11   5       70.84       80.95     24.35 o 
  -4  11   5      163.91       77.71     29.26 o 
  -3  11   5        0.96       -1.60     27.58 o 
  -2  11   5     1693.10     1688.58    158.75 o 
  -1  11   5      755.17      865.03     53.86 o 
   0  11   5      222.76      243.33     39.68 o 
   1  11   5      105.67       96.92     37.10 o 
   2  11   5      556.64      600.52     52.80 o 
  -8  12   5      169.31      194.14     43.07 o 
  -7  12   5      110.16       61.23     44.38 o 
  -6  12   5      942.50      956.07     51.84 o 
  -5  12   5       48.68       46.45     26.13 o 
  -4  12   5      253.31      288.98     38.45 o 
  -3  12   5      259.27      273.29     54.84 o 
  -2  12   5        9.84       45.39     32.52 o 
  -1  12   5      580.82      537.60     49.88 o 
   0  12   5      119.83      143.15     40.38 o 
   1  12   5      873.89      951.25     85.35 o 
  -7  13   5      188.62      253.49     58.04 o 
  -6  13   5       85.22       86.76     29.30 o 
  -5  13   5       32.64       46.85     34.20 o 
  -4  13   5     1136.38     1095.93     62.15 o 
  -3  13   5      644.12      691.09     73.40 o 
  -2  13   5      237.85      306.80     69.13 o 
  -1  13   5       64.12       93.15     39.27 o 
  -5  14   5      203.59      244.95     57.61 o 
  -4  14   5       22.89        3.41     44.81 o 
  -3  14   5       22.44       65.72     50.78 o 
   2 -17   6      644.18      659.74     76.39 o 
   3 -17   6        1.33       90.90     61.02 o 
   4 -17   6       98.35      145.52     64.86 o 
   5 -17   6      108.69      206.12     64.01 o 
   6 -17   6      489.42      456.19     76.39 o 
  -2 -16   6       10.75      170.70     62.30 o 
  -1 -16   6      469.54      303.41     64.44 o 
   0 -16   6      169.93      204.41     58.04 o 
   1 -16   6       23.52       37.45     37.33 o 
   2 -16   6        5.62      -14.51     52.92 o 
   3 -16   6      472.70      437.41     70.84 o 
   4 -16   6     1062.26      997.95     59.73 o 
   5 -16   6       32.04       37.84     39.61 o 
   6 -16   6      129.45      159.16     44.95 o 
   7 -16   6      112.33      159.18     64.01 o 
  -3 -15   6      183.43      126.74     64.44 o 
  -2 -15   6      355.08      361.71     48.70 o 
  -1 -15   6      166.70      283.09     43.60 o 
   0 -15   6     1642.99     1897.30    106.69 o 
   1 -15   6       12.34       44.14     37.77 o 
   2 -15   6      961.09      877.19     52.77 o 
   3 -15   6       22.22       40.11     20.11 o 
   4 -15   6       12.46       72.15     36.15 o 
   5 -15   6       17.58       81.91     72.33 o 
   6 -15   6     2084.05     1849.07     80.08 o 
   7 -15   6      653.05      668.37     55.96 o 
  -4 -14   6       36.26      174.11     67.43 o 
  -3 -14   6      809.68      983.86     75.32 o 
  -2 -14   6      498.74      651.16     52.95 o 
  -1 -14   6        0.48        0.10     32.89 o 
   0 -14   6        3.40       21.62     30.47 o 
   1 -14   6      142.91      165.44     35.06 o 
   2 -14   6     1642.76     1701.09     53.40 o 
   3 -14   6       45.90       47.78     42.05 o 
   4 -14   6      310.84      240.88     28.57 o 
   5 -14   6        9.19       35.17     34.64 o 
   6 -14   6      643.53      733.92     94.10 o 
   7 -14   6        2.25       31.32     39.08 o 
   8 -14   6      137.59      135.30     42.82 o 
  -4 -13   6     1021.83     1102.13     74.89 o 
  -3 -13   6      254.66      281.48     54.62 o 
  -2 -13   6       68.47       90.91     36.20 o 
  -1 -13   6     1342.28     1316.76     49.92 o 
   0 -13   6     1618.21     1611.83     53.38 o 
   1 -13   6       30.30       22.34     29.73 o 
   2 -13   6      152.23      168.88     24.61 o 
   3 -13   6      117.59      167.13     31.66 o 
   4 -13   6     1849.81     1831.40     54.89 o 
   5 -13   6     1446.76     1472.90     50.89 o 
   6 -13   6      527.37      516.31     34.80 o 
   7 -13   6       16.70      -13.61     35.59 o 
   8 -13   6     1223.80     1471.00     72.87 o 
   9 -13   6       44.40       78.09     57.61 o 
  -5 -12   6      546.92      646.96     65.93 o 
  -4 -12   6       30.44       87.75     39.92 o 
  -3 -12   6       33.20       26.65     67.85 o 
  -2 -12   6     2232.39     2108.91     62.04 o 
  -1 -12   6      530.24      592.43     42.53 o 
   0 -12   6      747.49      743.14     35.46 o 
   1 -12   6      873.78      855.49     31.23 o 
   2 -12   6     4665.11     4520.02     92.73 o 
   3 -12   6      376.66      367.69     25.77 o 
   4 -12   6       43.59       21.48     21.18 o 
   5 -12   6      479.39      486.72     31.61 o 
   6 -12   6     2254.46     2337.73     63.63 o 
   7 -12   6     1167.71     1054.30     57.88 o 
   8 -12   6       55.18       14.01     36.20 o 
   9 -12   6       58.34       65.63     41.69 o 
  -6 -11   6     1626.95     1869.59     84.91 o 
  -5 -11   6      128.99      140.67     41.90 o 
  -4 -11   6      105.64       98.13     37.47 o 
  -3 -11   6      576.89      647.39     48.78 o 
  -2 -11   6     1589.03     1660.81     53.86 o 
  -1 -11   6        1.06       16.65     21.87 o 
   0 -11   6       30.25       40.61     20.65 o 
   1 -11   6      812.79      832.26     29.17 o 
   2 -11   6      103.23       84.62     19.74 o 
   3 -11   6      721.66      732.11     36.76 o 
   4 -11   6     1248.21     1239.64     42.36 o 
   5 -11   6     2247.68     2127.12     57.33 o 
   6 -11   6        4.51      -18.48     24.21 o 
   7 -11   6        1.64        8.29     24.40 o 
   8 -11   6     1218.73     1196.93     48.99 o 
   9 -11   6      963.20      982.17     59.16 o 
  10 -11   6       70.54      132.72     55.05 o 
  -7 -10   6       10.34       29.20     42.03 o 
  -6 -10   6      196.25      170.18     43.98 o 
  -5 -10   6      237.08      245.30     42.01 o 
  -4 -10   6     1318.13     1302.63     64.83 o 
  -3 -10   6      831.73      849.25     39.50 o 
  -2 -10   6      948.86      911.91     49.12 o 
  -1 -10   6      340.75      393.99     28.57 o 
   0 -10   6     6482.80     6408.46    102.97 o 
   1 -10   6      661.17      670.56     33.63 o 
   2 -10   6       35.98       42.46     21.88 o 
   3 -10   6       55.08       46.07     18.27 o 
   4 -10   6     1060.27      979.50     37.38 o 
   5 -10   6      261.39      307.11     25.70 o 
   6 -10   6      110.43       94.94     22.85 o 
   7 -10   6     1175.33     1163.91     46.32 o 
   8 -10   6      116.65      100.97     27.87 o 
   9 -10   6       80.38       72.55     29.13 o 
  -7  -9   6      483.74      437.81     51.92 o 
  -6  -9   6     2036.62     2047.71     83.59 o 
  -5  -9   6      487.45      537.12     47.50 o 
  -4  -9   6      105.56       84.44     25.00 o 
  -3  -9   6     2991.57     2849.35     78.35 o 
  -2  -9   6     1135.95     1176.20     51.07 o 
  -1  -9   6     1642.49     1591.37     37.58 o 
   0  -9   6      147.82      158.25     17.19 o 
   1  -9   6      489.82      523.01     20.89 o 
   2  -9   6     2793.30     2768.50     51.06 o 
   3  -9   6     2555.72     2520.66     57.81 o 
   4  -9   6      564.77      564.90     28.30 o 
   5  -9   6       98.67      104.06     20.37 o 
   6  -9   6      195.43      179.96     24.12 o 
   7  -9   6     1011.21      983.90     41.98 o 
   8  -9   6       47.28       82.31     26.43 o 
   9  -9   6      357.60      343.51     34.58 o 
  10  -9   6       21.38      -11.51     38.23 o 
  -8  -8   6      114.99      206.31     46.34 o 
  -7  -8   6      351.56      360.19     47.80 o 
  -6  -8   6      211.63      164.62     51.64 o 
  -5  -8   6       22.96       28.85     23.77 o 
  -4  -8   6     1773.74     1681.21     53.04 o 
  -3  -8   6     4186.15     4173.20    113.33 o 
  -2  -8   6      613.31      555.44     39.19 o 
  -1  -8   6      394.82      388.12     25.62 o 
   0  -8   6     7298.66     7221.50    111.32 o 
   1  -8   6     3575.37     3635.79     61.97 o 
   2  -8   6     1015.03      949.84     30.00 o 
   3  -8   6        3.45       17.20     15.21 o 
   4  -8   6     1655.68     1633.85     45.37 o 
   5  -8   6     5508.88     5626.00    107.84 o 
   6  -8   6      499.16      462.44     28.45 o 
   7  -8   6       86.16       84.61     23.80 o 
   8  -8   6       58.56       76.07     25.26 o 
   9  -8   6     1198.40     1270.56     91.32 o 
  10  -8   6      120.79      107.80     41.80 o 
  -8  -7   6     1877.78     1892.62     85.97 o 
  -7  -7   6      807.58      754.67     56.60 o 
  -6  -7   6      317.38      345.22     54.20 o 
  -5  -7   6      248.72      226.14     26.34 o 
  -4  -7   6      346.19      346.09     35.32 o 
  -3  -7   6      176.63      128.12     21.43 o 
  -2  -7   6       65.82       79.98     19.06 o 
  -1  -7   6      950.40      912.66     30.96 o 
   0  -7   6     4336.96     4336.07     70.74 o 
   1  -7   6     1395.08     1340.98     30.67 o 
   2  -7   6    13480.80    14148.25    239.70 o 
   3  -7   6     4194.11     3900.53     76.38 o 
   4  -7   6     1206.47     1150.74     37.36 o 
   5  -7   6      262.96      267.02     27.43 o 
   6  -7   6      408.90      417.91     27.04 o 
   7  -7   6     3707.47     3772.88     82.86 o 
   8  -7   6      567.03      641.75     37.94 o 
   9  -7   6      130.40      165.30     38.45 o 
  10  -7   6      326.57      255.87     46.26 o 
  -9  -6   6       95.10      117.08     47.27 o 
  -8  -6   6       14.40        7.22     40.44 o 
  -7  -6   6       37.90       87.91     37.23 o 
  -6  -6   6     1171.05     1129.87     44.86 o 
  -5  -6   6     2555.59     2439.69     63.24 o 
  -4  -6   6      394.79      371.53     33.46 o 
  -3  -6   6      160.67      168.98     20.84 o 
  -2  -6   6     1392.33     1290.46     49.37 o 
  -1  -6   6     3972.87     4014.16     80.33 o 
   0  -6   6     3486.66     3490.84     57.98 o 
   1  -6   6     1878.41     1887.71     41.52 o 
   2  -6   6        5.73        8.76      6.79 o 
   3  -6   6     2873.03     2639.44     56.64 o 
   4  -6   6      866.60      839.06     63.55 o 
   5  -6   6     1347.03     1287.91     43.85 o 
   6  -6   6      178.65      200.81     22.70 o 
   7  -6   6      185.94      239.52     24.66 o 
   8  -6   6        2.21       -7.89     28.78 o 
   9  -6   6     1599.88     1609.82    147.44 o 
  10  -6   6     1060.73     1026.27    122.26 o 
  -9  -5   6      126.41      211.35     47.65 o 
  -8  -5   6     2608.05     2425.07     92.37 o 
  -7  -5   6     2091.20     1945.29     78.11 o 
  -6  -5   6      417.71      439.30     30.51 o 
  -5  -5   6      508.35      539.93     30.26 o 
  -4  -5   6      937.88      884.78     35.04 o 
  -3  -5   6     3458.71     3379.31     72.33 o 
  -2  -5   6      207.70      193.95     17.46 o 
  -1  -5   6      467.20      595.50     49.29 o 
   0  -5   6     2627.45     2472.78     42.91 o 
   1  -5   6    10886.88    10996.45    159.04 o 
   2  -5   6       42.51       37.08     11.28 o 
   3  -5   6      826.81      798.33     41.52 o 
   4  -5   6       27.20       16.40     14.72 o 
   5  -5   6      372.39      356.18     23.14 o 
   6  -5   6      402.04      415.05     26.00 o 
   7  -5   6      841.57      890.14     37.19 o 
   8  -5   6        8.56      -15.02     41.82 o 
   9  -5   6       83.35       92.63     37.57 o 
  10  -5   6       20.56       -8.80     38.13 o 
 -10  -4   6       47.36       36.19     48.44 o 
  -9  -4   6       10.94       31.37     40.97 o 
  -8  -4   6      132.00      179.84     49.29 o 
  -7  -4   6      160.15      207.17     40.88 o 
  -6  -4   6     5861.46     6020.27    120.25 o 
  -5  -4   6     4274.34     4312.95     90.14 o 
  -4  -4   6      168.39      159.01     19.15 o 
  -3  -4   6       36.39       43.17     14.47 o 
  -2  -4   6     3168.08     3369.18     67.93 o 
  -1  -4   6     9523.96     9879.85    170.53 o 
   0  -4   6     2581.41     2749.14     45.64 o 
   1  -4   6      478.01      437.83     14.60 o 
   2  -4   6     7620.30     7768.44     99.94 o 
   3  -4   6     6176.07     6147.61    109.19 o 
   4  -4   6      441.86      400.20     16.35 o 
   5  -4   6       97.81      109.42     17.71 o 
   6  -4   6       52.57       38.85     18.13 o 
   7  -4   6     1420.87     1354.88     57.45 o 
   8  -4   6     1331.78     1404.17     63.36 o 
   9  -4   6      244.74      290.84     82.15 o 
  10  -4   6      226.32      272.74     47.37 o 
 -10  -3   6     1275.96     1170.79     70.27 o 
  -9  -3   6      575.26      520.24    111.38 o 
  -8  -3   6       17.63       17.60     24.78 o 
  -7  -3   6       15.61       33.13     22.05 o 
  -6  -3   6     1505.34     1314.10     44.00 o 
  -5  -3   6     2900.25     2569.16     60.98 o 
  -4  -3   6      230.33      228.90     19.06 o 
  -3  -3   6     2779.23     2887.33     60.73 o 
  -2  -3   6     1267.17     1271.73     44.47 o 
  -1  -3   6     5116.59     5402.21     81.47 o 
   0  -3   6     6290.60     6706.38     86.93 o 
   2  -3   6     5698.73     5930.21     89.84 o 
   3  -3   6      435.82      386.58     17.56 o 
   4  -3   6      105.58      112.08     12.14 o 
   5  -3   6     6763.43     6722.31    190.25 o 
   6  -3   6     3563.96     3362.27     91.20 o 
   7  -3   6       49.89       75.15     29.71 o 
   8  -3   6      327.48      316.76     56.76 o 
   9  -3   6      237.26      346.76     97.51 o 
 -10  -2   6      347.08      378.46     50.68 o 
  -9  -2   6       42.11       45.18     37.53 o 
  -8  -2   6     1001.29     1019.21     51.63 o 
  -7  -2   6     4063.32     3846.52     97.74 o 
  -6  -2   6        5.87        8.78     17.60 o 
  -5  -2   6        4.01       33.99     14.14 o 
  -4  -2   6     1059.58     1036.13     61.45 o 
  -2  -2   6     3096.69     3220.26     59.57 o 
  -1  -2   6     3143.89     3280.52     46.40 o 
   0  -2   6     4695.66     5188.65     78.61 o 
   1  -2   6     1635.61     1567.32     30.33 o 
   2  -2   6      144.59      150.39     20.33 o 
   3  -2   6      787.41      746.96     25.70 o 
   4  -2   6     1051.61     1104.82     28.44 o 
   5  -2   6      692.16      708.34     24.42 o 
   6  -2   6      386.92      372.78     33.64 o 
   7  -2   6     1528.22     1480.13     61.31 o 
   8  -2   6     2648.83     2624.44    154.69 o 
   9  -2   6       65.73      116.26     40.73 o 
 -11  -1   6       34.90      139.54     86.63 o 
 -10  -1   6      903.19     1020.34    106.69 o 
  -9  -1   6     1475.53     1452.00     68.29 o 
  -8  -1   6      378.49      379.91     32.21 o 
  -7  -1   6      129.68      139.62     22.41 o 
  -6  -1   6      851.71      871.20     34.57 o 
  -5  -1   6     5963.17     5851.73     91.57 o 
  -4  -1   6     1126.32     1088.02     25.46 o 
  -3  -1   6       88.25       72.62      8.30 o 
  -2  -1   6     2152.67     2098.69     32.74 o 
  -1  -1   6     5084.21     5320.91     94.86 o 
   1  -1   6      884.89     1004.78     26.35 o 
   2  -1   6      603.26      588.28     19.06 o 
   3  -1   6     6294.10     6522.00    116.46 o 
   4  -1   6      422.42      447.28     18.22 o 
   5  -1   6       81.38       90.64     17.69 o 
   6  -1   6      296.24      359.84     58.68 o 
   7  -1   6      118.77      100.25     31.22 o 
   8  -1   6      246.84      287.65     75.75 o 
   9  -1   6       33.70       51.14     39.36 o 
 -11   0   6      181.96       92.60     81.08 o 
 -10   0   6        2.12      -35.85     39.06 o 
  -9   0   6      397.96      419.30     44.31 o 
  -8   0   6      871.50      821.54     38.76 o 
  -7   0   6     1136.49     1123.48     40.78 o 
  -6   0   6      475.57      461.19     19.99 o 
  -5   0   6       54.79       68.06     11.56 o 
  -4   0   6      512.19      524.62     17.87 o 
  -3   0   6    10075.80    10269.48    131.62 o 
  -2   0   6     3646.45     3686.46     66.39 o 
  -1   0   6       74.30       47.89      7.27 o 
   0   0   6     1944.65     2022.41     51.18 o 
   1   0   6     2768.49     2770.68     54.28 o 
   2   0   6     1850.96     1867.01     36.16 o 
   3   0   6     1164.68     1203.25     31.35 o 
   4   0   6        7.67       -0.24     14.22 o 
   5   0   6     1859.50     1778.51     48.80 o 
   6   0   6     2024.87     1980.88     55.02 o 
   7   0   6       52.34       40.83     30.17 o 
   8   0   6      485.01      440.93     45.89 o 
   9   0   6       45.02      102.91     41.79 o 
 -11   1   6      811.73      791.18    104.55 o 
 -10   1   6       69.26       74.95     40.70 o 
  -9   1   6     1348.63     1304.09     64.08 o 
  -8   1   6      140.56      162.91     33.63 o 
  -7   1   6     3143.07     3206.38     60.35 o 
  -6   1   6        0.02       10.27     12.19 o 
  -5   1   6     6606.85     6719.83    103.29 o 
  -4   1   6      575.22      594.39     19.00 o 
  -3   1   6      616.97      663.72     16.82 o 
  -2   1   6        3.60        5.42      6.49 o 
  -1   1   6     2421.47     2544.03     43.82 o 
   0   1   6     6878.03     7267.33    108.63 o 
   1   1   6      477.34      522.92     18.37 o 
   2   1   6      436.21      416.10     16.10 o 
   4   1   6     3654.50     3527.37     91.39 o 
   5   1   6      940.63      917.00     42.26 o 
   6   1   6       95.86       94.35     22.76 o 
   7   1   6       38.42       -1.59     31.53 o 
   8   1   6     2577.91     2486.32     90.24 o 
 -11   2   6       13.49      -31.94     41.15 o 
 -10   2   6      293.07      340.82     46.58 o 
  -9   2   6      488.50      535.41     52.92 o 
  -8   2   6      448.43      456.48     50.57 o 
  -7   2   6      261.89      222.72     22.58 o 
  -6   2   6      211.36      219.49     15.59 o 
  -5   2   6     4571.29     4647.43     80.63 o 
  -4   2   6     1670.61     1644.59     35.18 o 
  -3   2   6     1610.84     1640.45     39.57 o 
  -2   2   6     1560.72     1569.37     37.92 o 
  -1   2   6      162.14      177.00     11.58 o 
   0   2   6       81.24      110.06     10.14 o 
   1   2   6     1493.32     1577.49     33.03 o 
   2   2   6     6538.26     6612.96    119.88 o 
   3   2   6      147.25      136.25     17.94 o 
   4   2   6     1859.85     1780.79     49.44 o 
   5   2   6     1012.84      917.28     90.07 o 
   6   2   6     1935.58     1885.35     98.15 o 
   7   2   6      635.77      660.64     49.79 o 
   8   2   6        8.73       14.30     37.12 o 
 -11   3   6     1999.24     2078.59     92.47 o 
 -10   3   6      449.42      524.47     51.27 o 
  -9   3   6       88.36       48.82     32.86 o 
  -8   3   6      142.73      195.67     25.20 o 
  -7   3   6     4814.57     4870.40     97.78 o 
  -6   3   6     1802.85     1739.53     85.22 o 
  -5   3   6        3.28        8.28     11.45 o 
  -4   3   6        7.38       13.52     15.43 o 
  -3   3   6     4271.72     4602.50     87.30 o 
  -2   3   6     3690.18     3695.36     72.74 o 
  -1   3   6      135.61      158.43     11.14 o 
   0   3   6      350.08      367.51     15.75 o 
   1   3   6      637.84      633.80     21.02 o 
   2   3   6      980.12      909.90     51.98 o 
   3   3   6      100.58      111.46     18.63 o 
   4   3   6      884.31      911.25     60.62 o 
   5   3   6     1812.93     1743.63     53.93 o 
   6   3   6      382.80      351.40     32.72 o 
   7   3   6       23.44        2.80     26.22 o 
   8   3   6      876.95     1014.37     88.34 o 
 -11   4   6        8.24      -41.92     41.92 o 
 -10   4   6       23.96       17.65     37.52 o 
  -9   4   6      638.25      629.66     59.96 o 
  -8   4   6     2022.87     2000.01     77.02 o 
  -7   4   6       48.96       70.09     19.63 o 
  -6   4   6      844.10      782.63     34.37 o 
  -5   4   6     3510.19     3370.84     60.83 o 
  -4   4   6     1027.54     1038.24     34.07 o 
  -3   4   6       59.89       67.39     13.86 o 
  -1   4   6     1212.79     1237.79     29.63 o 
   0   4   6     6562.76     6744.74    104.84 o 
   1   4   6     1655.62     1738.38     45.50 o 
   2   4   6      146.78      138.17     18.69 o 
   3   4   6     1420.54     1414.68     44.99 o 
   4   4   6     1214.69     1104.42     43.44 o 
   5   4   6      101.84      139.13     26.30 o 
   6   4   6       64.04       74.69     29.07 o 
   7   4   6      198.46      219.58     34.16 o 
 -11   5   6      868.06      868.85     83.64 o 
 -10   5   6        1.50        5.52     60.81 o 
  -9   5   6      553.41      599.10     37.20 o 
  -8   5   6       49.78       53.13     22.69 o 
  -7   5   6      360.63      312.51     25.57 o 
  -6   5   6     3244.10     3086.75     84.20 o 
  -5   5   6      144.45      170.69     23.99 o 
  -4   5   6      867.15      800.28     30.74 o 
  -3   5   6     4987.88     5081.28     97.63 o 
  -2   5   6     4094.02     4127.21     82.32 o 
  -1   5   6      820.90      761.16     23.62 o 
   0   5   6       46.16       50.78     11.64 o 
   1   5   6     1336.79     1260.13     48.67 o 
   2   5   6     5913.12     5647.65    111.12 o 
   3   5   6      373.37      327.24     31.97 o 
   4   5   6        0.84        0.44     22.94 o 
   5   5   6      247.98      270.20     31.60 o 
   6   5   6     2647.70     2706.11     76.90 o 
   7   5   6      733.97      826.54     64.86 o 
 -11   6   6      857.32     1169.70     96.02 o 
 -10   6   6     2217.24     2550.67     95.10 o 
  -9   6   6      172.70      160.21     28.74 o 
  -8   6   6       48.03       23.11     22.77 o 
  -7   6   6     1830.27     1721.55     43.97 o 
  -6   6   6     1110.23     1055.41     33.51 o 
  -5   6   6      499.48      481.36     26.36 o 
  -4   6   6       67.17       58.41     16.50 o 
  -3   6   6      845.78      824.16     32.44 o 
  -2   6   6      951.52      922.82     34.23 o 
  -1   6   6       21.21       21.66     14.50 o 
   0   6   6     1334.61     1265.46     39.68 o 
   1   6   6     2000.07     1932.36     52.51 o 
   2   6   6        7.41       14.12     18.45 o 
   3   6   6       49.61       41.81     22.28 o 
   4   6   6     1146.63     1025.75     81.81 o 
   5   6   6     2633.14     2723.72     76.26 o 
   6   6   6        4.95       33.31     37.40 o 
 -10   7   6      163.46      207.23     40.88 o 
  -9   7   6      371.20      371.57     34.14 o 
  -8   7   6     2036.16     2122.88     78.42 o 
  -7   7   6      333.50      339.58     24.98 o 
  -6   7   6      663.33      653.22     40.13 o 
  -5   7   6     3661.95     3636.01     79.55 o 
  -4   7   6     3493.50     3528.99     77.23 o 
  -3   7   6      816.02      758.97     40.88 o 
  -2   7   6      309.58      338.38     23.24 o 
  -1   7   6       54.49       36.26     22.11 o 
   0   7   6     2150.32     2094.18     70.60 o 
   1   7   6       74.56       92.47     20.95 o 
   2   7   6     1167.82     1118.85     44.46 o 
   3   7   6      124.82      102.23     25.78 o 
   4   7   6      350.50      355.75     34.49 o 
   5   7   6        1.68       48.31     29.30 o 
 -10   8   6      695.52      671.80     55.26 o 
  -9   8   6       26.23       19.36     38.56 o 
  -8   8   6       95.38      111.54     25.07 o 
  -7   8   6      686.62      690.35     30.70 o 
  -6   8   6      920.65      935.46     39.58 o 
  -5   8   6      466.40      480.46     29.22 o 
  -4   8   6       12.43       -2.19     17.24 o 
  -3   8   6      449.59      446.33     27.63 o 
  -2   8   6     2455.33     2438.23     61.20 o 
  -1   8   6      945.86      958.11     49.60 o 
   0   8   6       16.91       39.02     26.60 o 
   1   8   6        4.14      -25.27     25.27 o 
   2   8   6      434.49      430.83     41.91 o 
   3   8   6     2506.01     2508.45     71.83 o 
   4   8   6       12.59       -3.93     28.16 o 
   5   8   6      133.32       81.31     39.14 o 
 -10   9   6       91.45       98.58     58.46 o 
  -9   9   6      251.70      249.82     32.83 o 
  -8   9   6     1106.36     1099.33     40.55 o 
  -7   9   6        1.91       -3.51     19.01 o 
  -6   9   6      235.74      252.33     27.21 o 
  -5   9   6      955.02     1053.98     89.30 o 
  -4   9   6     1717.32     1793.01     53.90 o 
  -3   9   6      650.44      674.78     33.63 o 
  -2   9   6       35.87        7.52     25.50 o 
  -1   9   6      100.97       62.85     44.38 o 
   0   9   6     2160.78     2080.11     77.38 o 
   1   9   6     1158.45     1080.23     58.36 o 
   2   9   6      207.61      279.04     40.18 o 
   3   9   6      120.02      159.85     39.06 o 
   4   9   6      908.00      819.77     84.50 o 
 -10  10   6      248.40      269.27     66.57 o 
  -9  10   6       22.70       13.52     36.68 o 
  -8  10   6      500.05      504.40     31.72 o 
  -7  10   6      411.64      453.73     29.81 o 
  -6  10   6      318.42      286.69     29.71 o 
  -5  10   6      371.13      373.07     30.46 o 
  -4  10   6      387.11      349.37     62.30 o 
  -3  10   6      512.21      563.70     43.93 o 
  -2  10   6     1992.89     2095.64     77.69 o 
  -1  10   6      864.73     1000.13    103.70 o 
   0  10   6      154.32      251.64     39.53 o 
   1  10   6      191.78      194.76     39.37 o 
   2  10   6      404.42      362.43     45.72 o 
   3  10   6     1404.24     1453.91    104.13 o 
  -9  11   6       40.64      110.53     60.17 o 
  -8  11   6      191.62      232.76     27.11 o 
  -7  11   6      578.66      556.93     90.90 o 
  -6  11   6      881.35      802.75     41.83 o 
  -5  11   6     1634.20     1571.40     55.80 o 
  -4  11   6       80.47      108.96     32.17 o 
  -3  11   6      398.52      429.71     43.17 o 
  -2  11   6      221.41      282.49     52.92 o 
  -1  11   6      713.02      722.06     53.09 o 
   0  11   6      671.93      688.37     54.24 o 
   1  11   6      400.49      470.67     49.18 o 
  -7  12   6      648.52      671.46     42.45 o 
  -6  12   6       90.76       92.50     28.60 o 
  -5  12   6       87.95      126.63     28.28 o 
  -4  12   6      716.13      700.32     51.26 o 
  -3  12   6      714.94      685.74     60.17 o 
  -2  12   6      319.95      337.08     45.07 o 
  -1  12   6       42.90       28.04     36.15 o 
   0  12   6      124.36       80.23     59.74 o 
  -6  13   6      726.48      922.50     56.27 o 
  -5  13   6     1151.02     1351.92     96.87 o 
  -4  13   6       72.40      114.79     49.93 o 
  -3  13   6       68.97      119.06     52.06 o 
   0 -17   7     1182.84     1173.12     94.31 o 
   2 -17   7       88.97      122.90     61.88 o 
   3 -17   7      544.48      491.61     73.83 o 
   4 -17   7      696.61      800.57     87.48 o 
   6 -17   7       26.63       76.39     59.32 o 
  -1 -16   7      392.71      513.37     71.27 o 
   0 -16   7      650.32      757.47     78.52 o 
   1 -16   7       65.34      146.89     40.71 o 
   2 -16   7      128.52       93.22     37.63 o 
   3 -16   7       31.65       66.57     59.32 o 
   4 -16   7     1110.02     1300.29     99.00 o 
   5 -16   7       17.67       33.40     39.97 o 
   6 -16   7      818.42      754.10    144.88 o 
   7 -16   7       63.79       99.43     63.58 o 
  -3 -15   7      202.07      248.79     68.71 o 
  -2 -15   7     1921.80     2211.80     89.77 o 
  -1 -15   7       69.80       11.10     51.21 o 
   0 -15   7      155.50      125.67     38.67 o 
   1 -15   7      162.94      179.51     42.67 o 
   2 -15   7     1099.21     1078.33     58.33 o 
   3 -15   7       48.42       59.91     34.29 o 
   4 -15   7      105.12      173.66     30.19 o 
   5 -15   7       14.00       66.65     37.72 o 
   6 -15   7      651.61      681.72     54.33 o 
   7 -15   7      901.40      992.82     63.56 o 
  -4 -14   7      221.18      169.84     66.57 o 
  -3 -14   7        0.19       81.99     41.61 o 
  -2 -14   7      149.52       94.29     39.36 o 
  -1 -14   7      750.48      778.54     51.73 o 
   0 -14   7     1187.19     1205.20     60.64 o 
   1 -14   7     1054.91     1091.38     57.53 o 
   2 -14   7     1626.96     1737.20     70.96 o 
   3 -14   7        6.33        5.26     24.49 o 
   4 -14   7     1864.02     1849.40     58.50 o 
   5 -14   7      209.38      281.46     32.64 o 
   6 -14   7       27.92       70.53     38.22 o 
   7 -14   7       19.63       41.56     39.96 o 
   8 -14   7      271.27      350.69     48.70 o 
  -5 -13   7      120.39      127.17     69.13 o 
  -4 -13   7      935.68      952.75     63.28 o 
  -3 -13   7        7.94       54.85     38.15 o 
  -2 -13   7     1774.16     1720.45    103.27 o 
  -1 -13   7       11.19       -7.23     25.08 o 
   0 -13   7      280.39      244.39     36.45 o 
   1 -13   7      543.94      508.42     41.92 o 
   2 -13   7     1329.58     1325.65     46.61 o 
   3 -13   7      911.56      862.91     38.37 o 
   4 -13   7       12.81       10.92     23.29 o 
   5 -13   7       17.06       25.05     26.93 o 
   6 -13   7     1835.15     1946.95     60.35 o 
   7 -13   7      851.66      865.18     44.09 o 
   8 -13   7      193.35      242.96     55.69 o 
  -5 -12   7       35.98       94.00     42.59 o 
  -4 -12   7      233.91      277.19     45.51 o 
  -3 -12   7      409.48      411.05     45.20 o 
  -2 -12   7      506.23      465.99    114.67 o 
  -1 -12   7     1498.81     1573.83     53.61 o 
   0 -12   7     1345.18     1294.79     46.71 o 
   1 -12   7      117.91      148.18     56.12 o 
   2 -12   7     3185.85     3248.80     73.53 o 
   3 -12   7        6.22       26.72     18.14 o 
   4 -12   7      589.32      541.57     31.90 o 
   5 -12   7     1020.29     1070.36     68.92 o 
   6 -12   7      201.67      213.71     28.21 o 
   7 -12   7       89.95      137.74     38.16 o 
   8 -12   7      657.32      638.50     42.27 o 
   9 -12   7     1211.24     1201.46     66.48 o 
  -6 -11   7      157.54      147.09     44.80 o 
  -5 -11   7       21.14       35.50     47.37 o 
  -4 -11   7     2817.73     2830.05     97.30 o 
  -3 -11   7      701.16      663.03     38.74 o 
  -2 -11   7       97.49       63.85     24.79 o 
  -1 -11   7        4.02       18.32     23.41 o 
   0 -11   7      500.68      575.77     31.74 o 
   1 -11   7     1521.53     1461.59     43.64 o 
   2 -11   7       26.76       26.99     18.73 o 
   3 -11   7      133.57      129.58     27.74 o 
   4 -11   7     3911.03     3888.41     83.92 o 
   5 -11   7      324.54      329.47     28.16 o 
   6 -11   7      122.25      132.38     26.06 o 
   7 -11   7      696.69      635.92     38.28 o 
   8 -11   7       10.71        3.20     27.49 o 
   9 -11   7      182.65      204.00     33.99 o 
  -7 -10   7      528.92      569.68     58.15 o 
  -6 -10   7     1059.62     1275.55     71.02 o 
  -5 -10   7      285.12      294.68     44.45 o 
  -4 -10   7       41.16       62.27     44.16 o 
  -3 -10   7      122.39       91.72     23.39 o 
  -2 -10   7     1764.96     1656.75     75.21 o 
  -1 -10   7     2541.17     2649.87     66.69 o 
   0 -10   7      724.04      701.46     32.43 o 
   1 -10   7       12.50       14.27     14.07 o 
   2 -10   7     1421.72     1343.91     41.69 o 
   4 -10   7      954.12     1006.37     38.49 o 
   5 -10   7        8.05       -3.53     20.99 o 
   6 -10   7       70.88       70.35     23.19 o 
   7 -10   7     1606.07     1598.91     54.10 o 
   8 -10   7        6.39       -7.06     26.34 o 
   9 -10   7       60.72      135.20     31.61 o 
  10 -10   7        0.13      -43.53     49.08 o 
  -7  -9   7        0.94      -29.25     39.59 o 
  -6  -9   7     1097.49     1006.59    147.87 o 
  -5  -9   7      302.96      312.57     74.47 o 
  -4  -9   7     1860.49     1907.03     58.91 o 
  -3  -9   7      929.05      792.69    106.16 o 
  -2  -9   7      205.71      209.30     25.80 o 
  -1  -9   7       52.05       76.14     21.35 o 
   0  -9   7     2280.84     2275.99     46.38 o 
   1  -9   7     6601.25     6519.12    103.13 o 
   2  -9   7      333.51      298.53     21.75 o 
   3  -9   7       27.87       20.86     16.70 o 
   4  -9   7     3838.21     3684.92     78.12 o 
   5  -9   7     2053.29     2027.65     91.59 o 
   6  -9   7      216.96      202.68     33.04 o 
   7  -9   7       88.03       88.78     24.96 o 
   8  -9   7       37.73       64.20     27.22 o 
   9  -9   7     1771.97     1870.16     77.68 o 
  10  -9   7       80.68      143.39     58.89 o 
  -8  -8   7     1047.31     1063.82     67.59 o 
  -7  -8   7      190.91      178.61     43.46 o 
  -6  -8   7       16.85       45.48     36.16 o 
  -5  -8   7       50.70       62.80     25.49 o 
  -4  -8   7     2320.54     2094.88    117.78 o 
  -3  -8   7     1134.04     1161.04     44.30 o 
  -2  -8   7      836.18      841.39     37.29 o 
  -1  -8   7     1342.92     1465.92     51.99 o 
   0  -8   7     3268.56     3131.54     56.45 o 
   1  -8   7      700.32      681.47     38.44 o 
   2  -8   7     1014.64      945.34     33.02 o 
   3  -8   7     2591.50     2536.44     57.94 o 
   4  -8   7     2429.50     2331.27     57.64 o 
   5  -8   7      840.42      830.37     34.21 o 
   6  -8   7      941.86      948.06     39.16 o 
   7  -8   7     2549.94     2564.23     66.44 o 
   8  -8   7      865.78      882.88     68.79 o 
   9  -8   7       82.28      134.13     43.10 o 
  10  -8   7       26.45       91.75     58.04 o 
  -8  -7   7        3.96        5.85     40.97 o 
  -7  -7   7       16.28       -5.46     36.21 o 
  -6  -7   7     3101.19     3136.69    111.92 o 
  -5  -7   7     1728.69     1627.76     53.14 o 
  -4  -7   7        9.50       -9.50     20.65 o 
  -3  -7   7       47.50       76.53     25.96 o 
  -2  -7   7      392.44      376.44     25.36 o 
  -1  -7   7     8097.95     8180.00    149.56 o 
   0  -7   7      126.63      132.67     13.07 o 
   1  -7   7      974.74     1004.89     27.53 o 
   2  -7   7     1488.37     1395.91     31.77 o 
   3  -7   7     2523.58     2349.17     72.53 o 
   4  -7   7      242.83      257.61     22.00 o 
   5  -7   7      435.26      475.01     27.42 o 
   6  -7   7      812.92      830.07     42.63 o 
   7  -7   7      796.04      775.61     36.95 o 
   8  -7   7       88.31       85.23     39.47 o 
   9  -7   7     1751.85     1805.78     90.68 o 
  10  -7   7      522.58      529.59     74.68 o 
  -9  -6   7       22.87       -6.45     63.37 o 
  -8  -6   7      128.33      135.11     42.07 o 
  -7  -6   7     1945.45     1810.97     76.67 o 
  -6  -6   7       51.87       60.00     24.20 o 
  -5  -6   7       14.00        4.06     21.32 o 
  -4  -6   7     2426.16     2426.00     76.23 o 
  -3  -6   7     7249.00     7454.50    139.60 o 
  -2  -6   7      460.76      478.34     25.52 o 
  -1  -6   7     1408.69     1412.09     40.45 o 
   0  -6   7     1534.23     1533.15     32.49 o 
   1  -6   7     2302.61     2219.09     41.73 o 
   2  -6   7       64.84       13.79     14.65 o 
   3  -6   7      127.69      124.97     16.70 o 
   4  -6   7     1269.93     1220.17     38.72 o 
   5  -6   7     2879.81     2830.17     64.66 o 
   6  -6   7      208.77      183.27     23.07 o 
   7  -6   7      508.93      571.16     32.62 o 
   8  -6   7      318.28      353.51     40.56 o 
   9  -6   7       96.54       51.10     37.76 o 
 -10  -5   7      163.29      297.44     65.72 o 
  -9  -5   7        8.69      -28.88     40.89 o 
  -8  -5   7     1002.84     1026.88     65.08 o 
  -7  -5   7      237.93      200.02     28.68 o 
  -6  -5   7     1146.32     1073.32     48.09 o 
  -5  -5   7      656.87      658.66     32.71 o 
  -4  -5   7       84.63       87.80     19.75 o 
  -3  -5   7     2655.88     2232.55    129.51 o 
  -2  -5   7     2928.89     2969.39     64.47 o 
  -1  -5   7     3946.08     3929.62     77.79 o 
   0  -5   7     4093.51     4523.96     71.70 o 
   1  -5   7      326.05      318.34     13.76 o 
   2  -5   7      843.00      788.29     21.71 o 
   3  -5   7     5876.78     5959.31    108.32 o 
   4  -5   7     3497.52     3480.93     71.95 o 
   5  -5   7       63.17       57.22     18.10 o 
   6  -5   7        1.81      -12.73     18.23 o 
   7  -5   7     2285.15     2368.38     77.63 o 
   8  -5   7     1332.94     1240.12     61.97 o 
   9  -5   7       48.32       59.07     47.80 o 
 -10  -4   7      492.21      415.62     54.99 o 
  -9  -4   7     1480.57     1449.52    135.06 o 
  -8  -4   7        0.96       25.62     26.37 o 
  -7  -4   7      543.85      505.48     48.93 o 
  -6  -4   7      913.74      932.28     39.36 o 
  -5  -4   7     4282.79     4114.25     87.57 o 
  -4  -4   7        0.05       19.69     16.33 o 
  -3  -4   7      478.82      485.96     23.89 o 
  -2  -4   7      297.22      335.54     19.04 o 
  -1  -4   7     1255.02     1248.16     26.54 o 
   0  -4   7       82.74       97.35     14.12 o 
   1  -4   7     4422.48     4446.27     70.26 o 
   2  -4   7     1171.65     1172.60     22.33 o 
   3  -4   7      670.63      616.56     19.57 o 
   4  -4   7     1254.43     1182.45     37.08 o 
   5  -4   7      517.59      523.82     28.42 o 
   6  -4   7     2706.30     2654.68     79.32 o 
   7  -4   7      430.31      409.41     38.91 o 
   8  -4   7        9.91       80.17     34.77 o 
   9  -4   7      524.93      518.19     58.25 o 
 -10  -3   7        8.42       27.64     43.49 o 
  -9  -3   7       43.95       71.76     40.58 o 
  -8  -3   7     1089.06     1040.40     46.17 o 
  -7  -3   7     2292.76     2151.02     60.58 o 
  -6  -3   7      363.50      349.53     26.36 o 
  -5  -3   7     1901.81     1885.92     51.04 o 
  -4  -3   7     1903.84     1812.19     47.42 o 
  -3  -3   7     7906.17     7909.65    141.98 o 
  -2  -3   7      550.90      572.56     23.55 o 
  -1  -3   7     1327.26     1501.21     29.66 o 
   0  -3   7      129.91      155.41      8.97 o 
   2  -3   7     5281.41     5385.78     84.09 o 
   3  -3   7     2107.51     2130.65     71.43 o 
   4  -3   7     2083.56     2131.83     42.80 o 
   5  -3   7      143.99      148.79     19.54 o 
   6  -3   7      346.99      366.36     34.08 o 
   7  -3   7      843.27      861.00     85.56 o 
   8  -3   7     1143.46     1218.45     75.53 o 
   9  -3   7      315.68      319.19     47.37 o 
 -10  -2   7      409.04      407.97     91.32 o 
  -9  -2   7     1238.92     1167.23     67.64 o 
  -8  -2   7      769.01      816.91    110.95 o 
  -7  -2   7        7.27        5.67      9.98 o 
  -6  -2   7     2090.04     2028.29     70.24 o 
  -5  -2   7     3248.61     3284.11     71.43 o 
  -4  -2   7      156.63      136.98     16.08 o 
  -3  -2   7       70.17       85.51      8.92 o 
  -2  -2   7      293.73      299.00     18.14 o 
  -1  -2   7     4551.73     4470.97     61.79 o 
   0  -2   7     4937.64     4965.14     77.07 o 
   1  -2   7       25.24       13.62      8.32 o 
   2  -2   7      493.76      501.70     18.85 o 
   3  -2   7     1286.10     1307.74     30.80 o 
   4  -2   7     1869.32     1875.39     39.84 o 
   5  -2   7        7.51      -18.22     20.37 o 
   6  -2   7     1854.67     1828.16     65.62 o 
   7  -2   7        5.97       25.13     29.80 o 
   8  -2   7     1172.50     1292.21     90.90 o 
   9  -2   7       86.66      116.56     49.08 o 
 -11  -1   7       71.61       33.71     81.51 o 
 -10  -1   7       28.69       33.71     76.39 o 
  -9  -1   7      529.17      591.40    126.10 o 
  -8  -1   7       25.76       35.69     23.71 o 
  -7  -1   7     2201.94     2134.43     57.86 o 
  -6  -1   7      939.95      890.03     34.98 o 
  -5  -1   7     1339.59     1305.81     32.21 o 
  -4  -1   7     2944.52     2847.85     49.88 o 
  -3  -1   7     6979.44     7081.19    106.41 o 
  -2  -1   7     3109.56     3234.17     47.61 o 
  -1  -1   7      800.59      795.05     26.56 o 
   0  -1   7       39.73       28.05     12.26 o 
   1  -1   7     2537.55     2599.39     48.04 o 
   2  -1   7     7104.05     7495.88    113.60 o 
   3  -1   7       80.92       89.01     12.36 o 
   4  -1   7      322.58      296.04     20.75 o 
   5  -1   7     1497.03     1387.80     42.67 o 
   6  -1   7     1267.32     1196.15     55.66 o 
   7  -1   7     1081.67     1053.28     55.36 o 
   8  -1   7      197.71      186.46     55.90 o 
   9  -1   7       28.24       35.42     56.76 o 
 -11   0   7      894.18      834.71    109.25 o 
 -10   0   7       88.28       77.68     89.83 o 
  -9   0   7      154.48      121.76     74.04 o 
  -8   0   7      339.88      339.55     39.37 o 
  -7   0   7      434.35      439.52     27.41 o 
  -6   0   7      508.29      528.57     26.19 o 
  -5   0   7     2192.78     2199.58     42.77 o 
  -4   0   7      206.11      208.85     12.79 o 
  -3   0   7      429.00      422.26     14.29 o 
  -2   0   7      252.62      293.83     14.47 o 
  -1   0   7     1445.57     1462.27     30.14 o 
   0   0   7     1234.50     1221.82     27.50 o 
   1   0   7      915.88      887.47     29.20 o 
   2   0   7      298.38      333.44     15.85 o 
   3   0   7     3599.43     3684.46     74.80 o 
   4   0   7     5294.18     5004.47    249.54 o 
   5   0   7      248.14      293.12     28.67 o 
   6   0   7      173.34      174.28     38.83 o 
   7   0   7      558.15      568.31     62.73 o 
   8   0   7     2079.84     2024.85     82.44 o 
 -11   1   7        9.88      -71.55     90.47 o 
 -10   1   7      266.46      189.09    100.71 o 
  -9   1   7     5113.39     5054.47    139.53 o 
  -8   1   7     1225.45     1329.74     62.73 o 
  -7   1   7      559.86      516.38     61.45 o 
  -6   1   7      454.56      489.64     20.54 o 
  -5   1   7     2783.63     2752.66     49.96 o 
  -4   1   7     3562.99     3674.96     56.37 o 
  -3   1   7      129.60      140.22      9.75 o 
  -2   1   7      422.17      454.63     16.32 o 
  -1   1   7      640.85      656.29     32.80 o 
   0   1   7     8444.51     8764.14    152.72 o 
   1   1   7      810.87      782.53     23.52 o 
   2   1   7     5260.45     5160.58    121.65 o 
   3   1   7      646.41      662.32     35.27 o 
   4   1   7      177.09      162.19     20.16 o 
   5   1   7      312.65      330.41     35.68 o 
   6   1   7     2119.25     2063.31     59.41 o 
   7   1   7     1141.72     1233.67     63.15 o 
   8   1   7      145.97      210.50     44.50 o 
 -11   2   7      830.37      807.52     64.67 o 
 -10   2   7      212.28      191.63     44.47 o 
  -9   2   7      186.68      179.91     39.00 o 
  -8   2   7       66.07       53.34     69.56 o 
  -7   2   7     4071.58     3908.21     97.44 o 
  -6   2   7     5639.70     5655.65    107.69 o 
  -5   2   7      112.67      137.45     14.84 o 
  -4   2   7      410.79      432.90     21.56 o 
  -3   2   7     5988.25     6021.58    109.94 o 
  -2   2   7     3070.45     3087.52     63.57 o 
  -1   2   7     4212.19     4452.38     72.24 o 
   0   2   7       65.82       95.67     11.24 o 
   1   2   7      971.11     1103.30     44.04 o 
   2   2   7     1568.76     1585.51     43.43 o 
   3   2   7     1771.45     1730.70     47.61 o 
   4   2   7      278.29      303.34     25.36 o 
   5   2   7       37.48       34.70     15.06 o 
   6   2   7      434.42      437.26     32.76 o 
   7   2   7        1.57        0.81     35.76 o 
   8   2   7      250.49      247.94     62.73 o 
 -11   3   7      770.07      871.26    126.32 o 
 -10   3   7        3.64      -16.00     38.02 o 
  -9   3   7     1173.98     1205.09    128.66 o 
  -8   3   7       90.71       87.94     31.18 o 
  -7   3   7       48.31       45.58     19.66 o 
  -6   3   7      400.86      396.05     24.68 o 
  -5   3   7      620.40      597.72     31.91 o 
  -4   3   7     1284.68     1349.56     39.19 o 
  -3   3   7       25.09       32.21     12.90 o 
  -2   3   7      531.08      564.79     19.11 o 
  -1   3   7     2564.50     2735.81     49.86 o 
   0   3   7     9320.96     9665.52    145.23 o 
   1   3   7     1624.78     1716.77     57.61 o 
   2   3   7       50.74       48.19     16.44 o 
   3   3   7      310.68      336.54     24.79 o 
   4   3   7     4691.96     4764.81     99.53 o 
   5   3   7     1289.28     1326.39     49.76 o 
   6   3   7       54.60       87.21     27.98 o 
   7   3   7       81.17      126.52     40.58 o 
 -11   4   7       27.26        6.09     43.36 o 
 -10   4   7        0.66       -5.66     37.53 o 
  -9   4   7      294.95      331.91     42.00 o 
  -8   4   7     1562.63     1615.72     52.71 o 
  -7   4   7     1533.76     1440.75     46.74 o 
  -6   4   7     1383.54     1309.70     46.57 o 
  -5   4   7      959.54      906.93     34.37 o 
  -4   4   7       73.49       85.28     16.35 o 
  -3   4   7      737.98      805.08     31.44 o 
  -2   4   7     2961.00     2977.42     80.54 o 
  -1   4   7     1134.42     1120.89     28.77 o 
   0   4   7        8.77        4.67     10.80 o 
   1   4   7       83.56       84.59     16.71 o 
   2   4   7     1955.31     1898.81     62.25 o 
   3   4   7      225.18      216.56     24.26 o 
   4   4   7       42.43       82.45     23.35 o 
   5   4   7       52.25       78.09     26.75 o 
   6   4   7     1134.52     1171.47     52.22 o 
   7   4   7     1826.88     1974.54    118.63 o 
 -11   5   7     1832.00     1978.61     90.89 o 
 -10   5   7      877.67      877.66     61.18 o 
  -9   5   7        5.66      -13.97     32.01 o 
  -8   5   7      127.17      162.30     25.99 o 
  -7   5   7      331.05      316.20     26.84 o 
  -6   5   7     1113.95     1211.94     35.95 o 
  -5   5   7      678.93      700.49     31.53 o 
  -4   5   7      900.09      858.82     36.16 o 
  -3   5   7      720.04      708.09     30.78 o 
  -2   5   7     1071.85     1048.25     36.15 o 
  -1   5   7     1364.49     1205.49     38.10 o 
   0   5   7     1351.49     1330.09     40.54 o 
   1   5   7     4312.84     4244.21     88.79 o 
   2   5   7      914.61      893.49     37.80 o 
   3   5   7       18.60       18.64     23.17 o 
   4   5   7     2425.15     2397.36     82.05 o 
   5   5   7      441.93      447.27     36.44 o 
   6   5   7       70.66       71.68     30.90 o 
 -10   6   7      139.15       59.04     48.86 o 
  -9   6   7     1529.17     1462.99     74.91 o 
  -8   6   7     2808.57     2714.51     70.82 o 
  -7   6   7       76.49       77.54     18.99 o 
  -6   6   7      131.36      127.22     18.68 o 
  -5   6   7       97.86       77.93     18.87 o 
  -4   6   7     3682.16     3752.67     80.68 o 
  -3   6   7     5395.94     5467.07    132.83 o 
  -2   6   7       10.05       23.86     16.02 o 
  -1   6   7      219.45      243.35     21.06 o 
   0   6   7     2155.16     2233.90     84.28 o 
   1   6   7      374.05      376.91     26.24 o 
   2   6   7      445.10      490.86     30.95 o 
   3   6   7      653.92      650.14     36.51 o 
   4   6   7        9.52       22.63     27.86 o 
   5   6   7      233.76      263.67     34.08 o 
   6   6   7      573.25      536.77     52.16 o 
 -10   7   7      383.37      332.92     47.49 o 
  -9   7   7        2.02       -5.72     27.50 o 
  -8   7   7       10.25       42.19     24.21 o 
  -7   7   7       47.55       35.16     18.13 o 
  -6   7   7     2432.57     2306.14     91.32 o 
  -5   7   7       29.76       21.03     18.68 o 
  -4   7   7       82.89       79.56     20.68 o 
  -3   7   7     1496.12     1376.59     44.68 o 
  -2   7   7     1646.37     1741.17     50.31 o 
  -1   7   7     3135.22     3060.91     90.83 o 
   0   7   7       81.85       97.62     42.25 o 
   1   7   7      189.88      161.72     31.68 o 
   2   7   7     1862.72     1687.16     69.53 o 
   3   7   7     2134.42     2072.36     64.18 o 
   4   7   7       18.29       22.70     50.81 o 
   5   7   7       22.56       36.78     30.38 o 
  -9   8   7      325.91      280.79     35.31 o 
  -8   8   7      474.02      538.60     31.54 o 
  -7   8   7      728.72      810.66     33.83 o 
  -6   8   7      182.92      189.07     25.98 o 
  -5   8   7       94.37      100.01     22.08 o 
  -4   8   7     2072.42     2124.35     59.02 o 
  -3   8   7     1272.73     1288.76     45.14 o 
  -2   8   7      238.85      263.92     33.73 o 
  -1   8   7       31.66       13.19     26.09 o 
   0   8   7     1198.71     1140.33     56.97 o 
   1   8   7     1117.81     1255.97    104.55 o 
   2   8   7      242.28      311.24     41.39 o 
   3   8   7       29.50       87.17     35.87 o 
   4   8   7      905.46      821.93     72.12 o 
 -10   9   7        3.34      -53.77     55.05 o 
  -9   9   7      290.13      313.77     35.96 o 
  -8   9   7      912.59      938.85     38.89 o 
  -7   9   7        7.88        9.99     19.99 o 
  -6   9   7      551.37      545.56     34.88 o 
  -5   9   7       26.60       15.46     21.62 o 
  -4   9   7      406.12      327.72     36.29 o 
  -3   9   7       18.68       18.59     26.64 o 
  -2   9   7     1161.91     1188.14     59.22 o 
  -1   9   7     1739.74     1694.67     84.50 o 
   0   9   7       55.17       85.58     32.96 o 
   1   9   7      133.73      105.76     35.89 o 
   2   9   7     1279.19     1399.96     69.70 o 
   3   9   7     1104.19     1104.55     64.84 o 
  -9  10   7      606.03      679.37     79.37 o 
  -8  10   7        3.53       12.09     23.59 o 
  -7  10   7        1.49       -2.80     33.32 o 
  -6  10   7     1501.05     1463.45     54.64 o 
  -5  10   7     3122.49     3133.72     94.58 o 
  -4  10   7      156.50      173.36     40.06 o 
  -3  10   7       59.45       73.27     33.50 o 
  -2  10   7      273.10      294.86     40.44 o 
  -1  10   7      635.18      689.87     97.08 o 
   0  10   7       26.76       19.41     33.95 o 
   1  10   7      835.95      835.41     57.35 o 
  -8  11   7      892.14      857.73     45.46 o 
  -7  11   7      245.60      248.87     44.38 o 
  -6  11   7      197.93      178.33     31.09 o 
  -5  11   7      133.70      200.09     30.07 o 
  -4  11   7      485.59      458.12     46.09 o 
  -3  11   7     1954.36     1839.36    207.61 o 
  -2  11   7       31.12        1.16     34.06 o 
  -1  11   7       10.26       37.88     34.43 o 
   0  11   7     1393.02     1611.47     79.59 o 
  -7  12   7      237.83      246.35     40.88 o 
  -6  12   7     1243.09     1351.38     84.06 o 
  -5  12   7      342.32      357.06     60.17 o 
  -4  12   7        5.21      -19.46     34.14 o 
  -3  12   7        1.30      -31.88     31.88 o 
  -2  12   7       35.51       30.09     62.52 o 
   0 -17   8     2037.04     2362.45    130.58 o 
   1 -17   8       11.74       73.93     40.71 o 
   2 -17   8      530.53      459.50     50.83 o 
   3 -17   8      230.26      378.52     75.96 o 
  -1 -16   8       69.17       56.33     55.48 o 
   0 -16   8       34.88       75.53     58.04 o 
   1 -16   8       25.40       89.99     44.17 o 
   2 -16   8      807.01      920.32     65.29 o 
   3 -16   8      275.87      274.47     44.18 o 
   4 -16   8      239.98      292.56     45.19 o 
   5 -16   8        1.82       49.73     46.73 o 
   6 -16   8     1021.23     1004.55     88.34 o 
  -3 -15   8      204.72      154.05     64.86 o 
  -2 -15   8      394.92      426.74     69.99 o 
  -1 -15   8       47.51       23.47     53.34 o 
   0 -15   8     1718.68     1590.06     78.52 o 
   1 -15   8      392.14      355.99     81.93 o 
   2 -15   8      167.91      155.20     39.37 o 
   3 -15   8       30.55      -11.24     33.30 o 
   4 -15   8      149.17      194.44     47.37 o 
   5 -15   8      863.95      924.09     47.92 o 
   6 -15   8        0.15       77.82     40.44 o 
   7 -15   8       52.95      147.65     60.17 o 
  -4 -14   8      913.33      953.77     96.44 o 
  -3 -14   8       32.01       17.62     40.13 o 
  -2 -14   8      389.15      355.35     45.87 o 
  -1 -14   8        2.73       15.87     35.79 o 
   0 -14   8      121.95      179.54     38.46 o 
   1 -14   8      112.86      132.71     36.60 o 
   2 -14   8     1945.93     2042.88     78.92 o 
   3 -14   8      620.87      563.64     45.83 o 
   4 -14   8      260.16      255.19     38.64 o 
   5 -14   8      179.33      178.15     30.45 o 
   6 -14   8      571.29      534.34     38.52 o 
   7 -14   8      589.74      578.27     53.65 o 
   8 -14   8      239.17      297.87     71.27 o 
  -5 -13   8      105.24       43.95     67.00 o 
  -4 -13   8       22.45      -24.80     39.03 o 
  -3 -13   8        5.05       16.28     38.97 o 
  -2 -13   8     2007.32     2351.90     86.26 o 
  -1 -13   8      483.93      547.17     37.31 o 
   0 -13   8      289.48      286.77     38.92 o 
   1 -13   8       24.83       53.62     32.56 o 
   2 -13   8      399.66      551.52     77.03 o 
   3 -13   8      778.21      829.75     38.85 o 
   4 -13   8      210.72      178.64     26.85 o 
   5 -13   8     1810.67     1678.43     56.22 o 
   6 -13   8      234.98      251.84     32.46 o 
   7 -13   8      271.85      312.04     50.41 o 
   8 -13   8      665.65      682.83     44.01 o 
  -5 -12   8      605.95      620.92     56.69 o 
  -4 -12   8     2043.86     2039.90    107.11 o 
  -3 -12   8      570.18      565.85     39.47 o 
  -2 -12   8       11.34       36.00     27.60 o 
  -1 -12   8       20.72       53.65     25.88 o 
   0 -12   8     1910.60     1994.03     72.66 o 
   1 -12   8     1956.09     1977.67     85.14 o 
   2 -12   8     1067.92     1002.04     39.92 o 
   3 -12   8       21.17       45.73     21.72 o 
   4 -12   8     1050.61     1087.45     42.95 o 
   5 -12   8      750.26      834.64     39.26 o 
   6 -12   8      588.29      689.86     39.25 o 
   7 -12   8      312.69      351.59     44.91 o 
   8 -12   8        7.16       23.44     29.97 o 
   9 -12   8      603.46      654.61     52.58 o 
  -6 -11   8      570.65      568.70     57.65 o 
  -5 -11   8      979.84      891.97     61.36 o 
  -4 -11   8      123.41      116.96     39.26 o 
  -3 -11   8       28.58      -18.15     18.15 o 
  -2 -11   8     1635.98     1700.12     56.58 o 
  -1 -11   8     1335.71     1256.84     48.27 o 
   0 -11   8      719.39      718.04     35.44 o 
   1 -11   8      407.73      397.39     36.19 o 
   2 -11   8      425.53      453.13     32.00 o 
   3 -11   8     4336.54     4120.45     86.84 o 
   4 -11   8       15.98       19.27     21.76 o 
   5 -11   8      246.27      201.16     26.46 o 
   6 -11   8      387.22      430.78     37.16 o 
   7 -11   8      756.07      764.22     41.26 o 
   8 -11   8      844.96      852.80     45.30 o 
   9 -11   8       10.74        2.39     30.21 o 
  -7 -10   8      219.67      291.71     51.76 o 
  -6 -10   8      347.16      363.02     51.04 o 
  -5 -10   8      351.11      333.37     45.98 o 
  -4 -10   8      141.34      174.27     28.73 o 
  -3 -10   8      186.36      200.99     32.69 o 
  -2 -10   8      488.51      524.34     33.89 o 
  -1 -10   8      909.30      898.35     39.15 o 
   0 -10   8     1866.34     1838.00     53.53 o 
   1 -10   8     1948.11     1843.93     48.72 o 
   2 -10   8      611.57      597.22     47.42 o 
   3 -10   8      119.89      102.11     26.68 o 
   4 -10   8     1579.56     1510.09     47.77 o 
   5 -10   8     1229.09     1310.09     46.61 o 
   6 -10   8      240.91      216.08     27.77 o 
   7 -10   8       21.29       61.81     26.37 o 
   8 -10   8      225.41      195.68     34.76 o 
   9 -10   8     1021.27     1002.39     60.57 o 
  -7  -9   8     1168.68     1207.13     71.82 o 
  -6  -9   8      224.24      202.18     43.88 o 
  -5  -9   8        4.68      -11.07     26.80 o 
  -4  -9   8     3561.36     3481.13    114.91 o 
  -3  -9   8     1522.28     1477.29     51.32 o 
  -2  -9   8      184.31      171.09     25.56 o 
  -1  -9   8       12.93        1.07     20.31 o 
   0  -9   8      689.40      690.97     32.23 o 
   1  -9   8     2633.30     2610.11     62.09 o 
   2  -9   8      213.65      265.96     22.16 o 
   4  -9   8       10.94        4.86     28.12 o 
   5  -9   8      166.11      172.74     26.63 o 
   6  -9   8        3.40        3.59     29.09 o 
   7  -9   8      876.21      876.55     41.04 o 
   8  -9   8     2563.02     2647.21     72.83 o 
   9  -9   8      174.78      128.27     41.33 o 
  -8  -8   8       47.13       40.63     46.73 o 
  -7  -8   8       94.53       90.97     42.70 o 
  -6  -8   8      618.42      629.67     52.59 o 
  -5  -8   8     3342.10     3392.10    118.21 o 
  -4  -8   8       10.38        6.66     22.76 o 
  -3  -8   8      571.18      555.81     32.59 o 
  -2  -8   8     1809.88     1766.38     53.01 o 
  -1  -8   8     3845.89     3795.97     82.39 o 
   0  -8   8     1611.91     1480.46     35.39 o 
   1  -8   8      199.55      218.37     24.51 o 
   2  -8   8      523.41      527.28     25.73 o 
   3  -8   8     3334.68     3303.06     71.08 o 
   4  -8   8      353.19      355.56     25.33 o 
   5  -8   8      522.76      607.75     38.91 o 
   6  -8   8        3.68      -19.04     28.93 o 
   7  -8   8      599.21      577.95     35.26 o 
   8  -8   8       24.31      -26.33     32.39 o 
   9  -8   8       91.91       76.15     38.57 o 
  -8  -7   8      457.17      431.49     90.47 o 
  -7  -7   8      482.69      444.72     48.99 o 
  -6  -7   8      117.18      141.27     28.50 o 
  -5  -7   8        2.34      -14.92     23.54 o 
  -4  -7   8     3179.92     3076.69     74.88 o 
  -3  -7   8     2393.51     2347.34     76.61 o 
  -2  -7   8      260.10      266.84     24.10 o 
  -1  -7   8        0.89       12.06     16.71 o 
   0  -7   8      269.41      248.97     15.47 o 
   1  -7   8     6209.21     6176.73     97.31 o 
   2  -7   8      232.24      256.73     28.12 o 
   3  -7   8       34.59       34.31     16.67 o 
   4  -7   8       22.11       39.14     18.25 o 
   5  -7   8     2716.81     2714.61     64.59 o 
   6  -7   8     3607.32     3530.19     79.40 o 
   7  -7   8       22.87       13.33     23.16 o 
   8  -7   8      868.56      910.21     55.05 o 
   9  -7   8      683.76      697.83     54.58 o 
  -9  -6   8        0.96       -2.67     42.36 o 
  -8  -6   8       28.04       50.93     40.74 o 
  -7  -6   8     1915.05     1872.34     61.36 o 
  -6  -6   8       20.71       -5.02     26.43 o 
  -5  -6   8     1419.49     1494.59     50.26 o 
  -4  -6   8      171.24      185.89     24.15 o 
  -3  -6   8       14.55       40.08     18.65 o 
  -2  -6   8     1725.88     1807.67     50.49 o 
  -1  -6   8      745.52      740.27     30.65 o 
   0  -6   8     2168.74     2187.79     42.21 o 
   1  -6   8      308.81      344.10     16.38 o 
   2  -6   8      306.01      259.21     28.16 o 
   3  -6   8     3021.33     3146.05     67.51 o 
   4  -6   8     1555.57     1481.25     44.04 o 
   5  -6   8       15.68       17.34     18.94 o 
   6  -6   8      393.06      366.80     27.81 o 
   7  -6   8      477.95      481.25     40.65 o 
   8  -6   8     1396.55     1395.28     66.37 o 
   9  -6   8       36.16       45.63     39.47 o 
 -10  -5   8     1318.34     1328.45    100.28 o 
  -9  -5   8      784.52      753.34     88.34 o 
  -8  -5   8        4.47      -24.72     36.06 o 
  -7  -5   8       78.52       59.32     26.78 o 
  -6  -5   8      649.32      648.74     35.81 o 
  -5  -5   8     1990.59     1869.04     54.47 o 
  -4  -5   8      352.27      321.57     25.26 o 
  -3  -5   8     2024.52     2144.19     61.61 o 
  -2  -5   8       71.80       61.83     15.76 o 
  -1  -5   8     2322.89     2111.46    149.89 o 
   0  -5   8       43.40       47.10      9.96 o 
   1  -5   8      438.30      445.88     18.66 o 
   2  -5   8     2403.82     2454.14     54.13 o 
   3  -5   8       55.32       63.03     16.25 o 
   4  -5   8        1.90       -8.05     20.61 o 
   5  -5   8     2922.87     2999.43     68.13 o 
   6  -5   8     2822.47     2700.49     78.27 o 
   7  -5   8       45.63       39.26     30.18 o 
   8  -5   8        8.51       53.19     35.45 o 
   9  -5   8      246.80      303.45     46.01 o 
 -10  -4   8      149.80       99.00     53.34 o 
  -9  -4   8      201.40      258.66     46.94 o 
  -8  -4   8      654.74      675.53     69.80 o 
  -7  -4   8     4870.87     4809.84    105.30 o 
  -6  -4   8      560.20      560.75     32.71 o 
  -5  -4   8      437.40      397.19     27.49 o 
  -4  -4   8     2368.94     2294.18     57.38 o 
  -3  -4   8     3872.10     3822.05     79.21 o 
  -2  -4   8     1187.33     1059.30     43.22 o 
  -1  -4   8      744.53      771.79     21.67 o 
   0  -4   8      166.21      157.07     16.10 o 
   1  -4   8     1826.25     1767.09     30.77 o 
   2  -4   8     3772.45     3580.10     52.57 o 
   3  -4   8       90.22       83.81     12.07 o 
   4  -4   8      268.41      327.44     23.06 o 
   5  -4   8       52.66       55.24     19.24 o 
   6  -4   8      378.57      395.26     35.87 o 
   7  -4   8      796.75      799.02     48.73 o 
   8  -4   8     1799.40     1910.57     76.83 o 
   9  -4   8      115.35       66.01     40.88 o 
 -10  -3   8      420.09      506.97     99.00 o 
  -9  -3   8      497.03      547.99     39.96 o 
  -8  -3   8       38.48       47.95     26.25 o 
  -7  -3   8      696.12      697.94     36.46 o 
  -6  -3   8      515.92      498.86     29.72 o 
  -5  -3   8     9350.57     9151.87    208.55 o 
  -4  -3   8     3443.92     3098.14    210.73 o 
  -3  -3   8       71.14       50.26     14.31 o 
  -2  -3   8      590.71      535.52     17.86 o 
  -1  -3   8     4685.36     4777.61     75.51 o 
   0  -3   8     9337.06     9940.92    128.39 o 
   2  -3   8       20.36       26.95     10.54 o 
   3  -3   8     2245.66     2214.16     43.88 o 
   4  -3   8     7414.36     7168.51    129.65 o 
   5  -3   8       19.36       11.37     22.48 o 
   6  -3   8      357.74      334.23     46.73 o 
   7  -3   8      121.55      104.14     34.08 o 
   8  -3   8      535.62      404.92     46.46 o 
 -10  -2   8        6.22      -42.67     75.96 o 
  -9  -2   8      647.04      701.13     55.10 o 
  -8  -2   8        0.37       21.21     23.91 o 
  -7  -2   8       38.25       52.03     22.72 o 
  -6  -2   8      274.56      296.50     28.29 o 
  -5  -2   8      132.25      132.61     18.82 o 
  -4  -2   8        0.09      -13.18     13.18 o 
  -3  -2   8     1391.69     1364.68     55.31 o 
  -2  -2   8     2009.62     2020.70     34.24 o 
  -1  -2   8      406.42      380.96     15.42 o 
   0  -2   8       76.08       91.41     10.27 o 
   1  -2   8     3674.00     3712.30     62.36 o 
   2  -2   8     5438.29     5348.03    131.04 o 
   3  -2   8     1693.97     1717.89     37.84 o 
   4  -2   8       97.63       89.35     16.76 o 
   5  -2   8      526.42      522.54     47.80 o 
   6  -2   8     3743.72     3655.65    102.46 o 
   7  -2   8      704.02      626.39     46.70 o 
   8  -2   8       41.96       38.46     37.08 o 
 -10  -1   8       52.31       41.10     41.94 o 
  -9  -1   8      226.29      209.72     43.76 o 
  -8  -1   8      546.55      517.73     83.00 o 
  -7  -1   8     3337.88     3329.00     77.89 o 
  -6  -1   8      422.81      399.76     25.89 o 
  -5  -1   8     2132.64     2063.89     51.97 o 
  -4  -1   8      428.57      423.74     17.57 o 
  -3  -1   8       27.55       42.94      8.93 o 
  -2  -1   8       89.91       96.75      9.34 o 
  -1  -1   8      726.21      740.64     25.65 o 
   0  -1   8      420.98      352.63     62.90 o 
   1  -1   8       74.85       84.06     13.08 o 
   2  -1   8     2189.07     2189.95     43.31 o 
   3  -1   8     1449.80     1518.45     35.67 o 
   4  -1   8     4646.45     4552.45     91.11 o 
   5  -1   8       24.63       41.47     32.22 o 
   6  -1   8      127.81      145.63     32.43 o 
   7  -1   8      118.44      115.70     36.65 o 
   8  -1   8     1751.69     1844.30     78.23 o 
 -10   0   8      343.46      318.28     50.72 o 
  -9   0   8     2489.99     2567.20    159.60 o 
  -8   0   8     1948.44     1872.64    109.25 o 
  -7   0   8      984.27     1024.63     52.77 o 
  -6   0   8       55.26       57.35     16.76 o 
  -5   0   8     1165.07     1197.19     35.47 o 
  -4   0   8     7885.81     8143.18    122.88 o 
  -3   0   8     1057.62     1072.51     26.06 o 
  -2   0   8      102.74      109.85     10.82 o 
  -1   0   8     4471.90     4523.29     73.57 o 
   0   0   8     2414.51     2419.53     45.28 o 
   1   0   8      159.87      188.47     13.84 o 
   2   0   8     2876.42     2800.70     51.97 o 
   3   0   8     1532.31     1412.15     41.39 o 
   4   0   8     1179.78     1241.57     40.56 o 
   5   0   8      474.44      500.36     44.11 o 
   6   0   8      347.45      368.71     39.23 o 
   7   0   8      223.33      233.29     44.59 o 
   8   0   8       81.85       97.80     41.64 o 
 -11   1   8      315.43      356.78     97.30 o 
 -10   1   8      232.70      162.92     54.20 o 
  -9   1   8      580.88      647.51     52.13 o 
  -8   1   8        0.61       22.12     30.92 o 
  -7   1   8     5447.49     5268.33    136.25 o 
  -6   1   8      997.65      975.00     48.40 o 
  -5   1   8     2111.02     2078.54     50.78 o 
  -4   1   8       72.39       82.44     10.28 o 
  -3   1   8     1278.39     1253.06     32.96 o 
  -2   1   8     5852.34     6018.94     94.06 o 
   0   1   8       57.98       52.91     10.98 o 
   1   1   8     1909.45     1869.13     39.31 o 
   2   1   8     3252.63     3159.65     68.07 o 
   3   1   8     1228.06     1189.93     49.02 o 
   4   1   8      936.76      954.28     38.17 o 
   5   1   8        2.26       17.33     23.60 o 
   6   1   8      859.50      831.10     51.60 o 
   7   1   8      185.04      240.82     42.90 o 
 -11   2   8      525.33      509.47     60.28 o 
 -10   2   8      113.71       93.47     42.26 o 
  -9   2   8       58.77       61.35     36.27 o 
  -8   2   8       92.36       58.83     31.47 o 
  -7   2   8        7.73        5.63     26.37 o 
  -6   2   8     1603.28     1584.81     45.62 o 
  -5   2   8     1323.37     1340.30     34.78 o 
  -4   2   8     5207.44     5077.96    102.80 o 
  -3   2   8      102.14      118.84     13.43 o 
  -2   2   8        0.55       10.14      8.83 o 
  -1   2   8       38.53       44.44     10.55 o 
   0   2   8     6266.25     6416.06    101.40 o 
   1   2   8     6921.44     6801.20    107.04 o 
   2   2   8      253.18      231.74     21.02 o 
   3   2   8      525.12      541.64     31.51 o 
   4   2   8     2280.62     2240.19     60.22 o 
   5   2   8     1697.25     1646.63     66.97 o 
   6   2   8      120.24       84.91     36.18 o 
   7   2   8        6.03        0.85     37.70 o 
 -11   3   8      143.33      105.41     47.97 o 
 -10   3   8        3.12       -6.44     40.14 o 
  -9   3   8     1160.11     1058.01    114.15 o 
  -8   3   8      119.60      143.32     33.46 o 
  -7   3   8      234.20      267.65     28.18 o 
  -6   3   8      447.55      433.81     23.17 o 
  -5   3   8       41.65       32.93     14.06 o 
  -4   3   8     1954.85     1954.68     50.12 o 
  -3   3   8      128.65      132.00     17.16 o 
  -1   3   8       92.96       90.22     12.27 o 
   0   3   8       81.93       80.06     12.99 o 
   1   3   8      803.81      663.44     29.91 o 
   2   3   8     2268.73     2234.54     56.30 o 
   3   3   8     1868.69     1723.98    100.20 o 
   4   3   8        6.25        5.69     23.40 o 
   5   3   8        8.02       24.93     24.81 o 
   6   3   8     1396.61     1416.24     87.91 o 
 -11   4   8     1249.19     1415.93    120.34 o 
 -10   4   8      628.52      675.92     57.84 o 
  -9   4   8      284.92      271.07     42.50 o 
  -8   4   8        0.74      -22.40     28.82 o 
  -7   4   8     1296.13     1367.80     46.42 o 
  -6   4   8     2767.38     2667.50     55.93 o 
  -5   4   8      106.43      117.62     17.51 o 
  -4   4   8      271.00      275.80     21.99 o 
  -3   4   8       10.17      -14.08     14.08 o 
  -2   4   8      467.70      536.96     26.48 o 
  -1   4   8     1493.95     1538.73     43.99 o 
   0   4   8     2616.01     2690.08     61.92 o 
   1   4   8      806.27      735.06     32.67 o 
   2   4   8     1415.78     1314.51     44.19 o 
   3   4   8        4.11       13.41     20.78 o 
   4   4   8     1082.52     1077.56     67.80 o 
   5   4   8     1600.54     1661.71     62.87 o 
   6   4   8       71.80       66.41     30.35 o 
 -11   5   8       30.99      -60.17     60.17 o 
 -10   5   8        5.91       -7.03     38.80 o 
  -9   5   8      794.87      706.85     52.80 o 
  -8   5   8     1522.15     1454.29     52.54 o 
  -7   5   8     1184.72     1129.32     38.03 o 
  -6   5   8        0.43      -15.64     15.64 o 
  -5   5   8      871.21      886.16     36.60 o 
  -4   5   8     5673.67     5684.62    111.66 o 
  -3   5   8      916.96      964.15     37.12 o 
  -2   5   8      433.80      357.20     24.15 o 
  -1   5   8     2010.08     1995.13     52.80 o 
   0   5   8     1789.92     1805.71     76.17 o 
   1   5   8     2522.69     2519.45     63.16 o 
   2   5   8       30.16        7.69     19.50 o 
   3   5   8      486.78      520.94     33.91 o 
   4   5   8      719.65      707.71     40.04 o 
   5   5   8      212.70      257.48     39.52 o 
   6   5   8      368.29      430.58     46.93 o 
 -10   6   8      995.87      988.18     85.99 o 
  -9   6   8        3.53       11.30     35.11 o 
  -8   6   8      436.88      438.54     33.95 o 
  -7   6   8       17.98      -19.03     19.03 o 
  -6   6   8     1502.45     1470.05     42.45 o 
  -5   6   8     1850.55     1780.12     52.88 o 
  -4   6   8      330.46      331.10     25.95 o 
  -3   6   8      594.10      607.17     38.91 o 
  -2   6   8     3366.33     3373.08     82.76 o 
  -1   6   8     2667.99     2621.81     82.23 o 
   0   6   8       96.37      100.70     27.44 o 
   1   6   8      145.90      179.43     31.40 o 
   2   6   8      982.00     1006.12     78.31 o 
   3   6   8     2085.56     1968.82     62.16 o 
   4   6   8      983.18     1029.35     47.91 o 
   5   6   8      142.97      119.82     38.77 o 
 -10   7   8      154.13      223.19     64.01 o 
  -9   7   8       72.14       95.92     30.58 o 
  -8   7   8       84.57      133.00     27.98 o 
  -7   7   8        2.63      -10.88     18.91 o 
  -6   7   8      732.24      733.61     74.68 o 
  -5   7   8       38.42       46.67     20.70 o 
  -4   7   8     1608.91     1553.09     50.18 o 
  -3   7   8      865.96      890.32     38.47 o 
  -2   7   8       15.47       15.12     24.66 o 
  -1   7   8      109.37      136.07     30.27 o 
   0   7   8      957.24      998.27     74.68 o 
   1   7   8     1565.12     1430.77     86.42 o 
   2   7   8       11.24       30.39     30.76 o 
   3   7   8       10.11       -4.34     32.55 o 
   4   7   8      970.42     1050.43     63.20 o 
 -10   8   8      248.14      203.13     65.72 o 
  -9   8   8      438.41      432.09     60.41 o 
  -8   8   8     1308.48     1209.29     43.64 o 
  -7   8   8      763.64      717.31     34.88 o 
  -6   8   8       83.95       91.99     24.24 o 
  -5   8   8      301.10      332.79     29.12 o 
  -4   8   8     2027.01     1923.70    117.80 o 
  -3   8   8      904.10      974.88     41.79 o 
  -2   8   8      458.69      458.82     41.22 o 
  -1   8   8      286.00      320.89     37.85 o 
   0   8   8        4.60       -7.69     37.77 o 
   1   8   8       10.57       33.45     31.14 o 
   2   8   8       39.97       75.62     34.55 o 
   3   8   8     1986.09     1915.67     82.08 o 
  -9   9   8      431.35      451.54     47.67 o 
  -8   9   8        6.16       51.87     23.81 o 
  -7   9   8      113.44       90.29     23.55 o 
  -6   9   8     1444.52     1394.38     54.77 o 
  -5   9   8     1374.88     1390.71     52.53 o 
  -4   9   8      128.33      136.51     25.47 o 
  -3   9   8      147.77      183.45     33.78 o 
  -2   9   8      890.83      938.03     55.84 o 
  -1   9   8     3470.49     3391.80    201.42 o 
   0   9   8       40.92       88.93     34.63 o 
   1   9   8       94.85       42.81     36.09 o 
   2   9   8       60.82       65.40     37.43 o 
  -9  10   8       39.30      -18.78     45.66 o 
  -8  10   8      509.57      543.94     37.51 o 
  -7  10   8      615.69      618.17     35.29 o 
  -6  10   8       45.82       31.72     26.63 o 
  -5  10   8      183.21      144.24     28.76 o 
  -4  10   8     1051.89     1096.84     60.15 o 
  -3  10   8      889.81      870.14     55.43 o 
  -2  10   8       14.20        5.95     33.02 o 
  -1  10   8       55.63       44.96     57.40 o 
   0  10   8      183.45      219.29     51.00 o 
  -8  11   8      207.56      249.40     64.86 o 
  -7  11   8       16.23       27.61     37.27 o 
  -6  11   8       72.42      101.18     36.20 o 
  -5  11   8      595.65      623.42     50.65 o 
  -4  11   8      160.93      200.35     40.27 o 
  -3  11   8      633.65      658.83     56.76 o 
  -2  11   8      387.33      426.22     48.41 o 
   1 -17   9        2.61      -39.36     39.36 o 
   2 -17   9     1258.51     1315.35     74.25 o 
   3 -17   9      101.13      136.13     53.77 o 
  -1 -16   9      148.33      103.27     60.17 o 
   0 -16   9      244.36      153.61     44.09 o 
   1 -16   9      752.35      721.18     64.86 o 
   2 -16   9       15.57       12.38     38.42 o 
   3 -16   9        6.24       54.98     38.52 o 
   4 -16   9     1396.34     1355.99     70.29 o 
   5 -16   9      811.42      917.76     61.48 o 
   6 -16   9      184.82       81.51     56.76 o 
  -2 -15   9      269.99      229.59     63.58 o 
  -1 -15   9       97.40       97.02     42.00 o 
   0 -15   9      459.14      548.85     51.22 o 
   1 -15   9       70.92       45.14     39.47 o 
   2 -15   9      104.05       97.75     39.87 o 
   3 -15   9       72.42       15.92     36.28 o 
   4 -15   9      137.17      135.11     60.38 o 
   5 -15   9        7.41      -12.62     29.35 o 
   6 -15   9      330.68      266.63     36.19 o 
   7 -15   9      836.98      790.75     83.64 o 
  -4 -14   9       28.18      -26.88     61.88 o 
  -3 -14   9      302.70      423.49     78.95 o 
  -2 -14   9     1456.89     1669.90    113.09 o 
  -1 -14   9      449.27      544.84     74.04 o 
   0 -14   9       15.46        8.12     35.56 o 
   1 -14   9       60.97       69.19     36.56 o 
   2 -14   9     1012.12     1162.74     62.09 o 
   3 -14   9     2219.71     2536.14    227.03 o 
   4 -14   9      490.53      463.39     36.00 o 
   5 -14   9      156.81      122.00     53.50 o 
   6 -14   9       37.97       76.20     30.74 o 
   7 -14   9      139.27      192.86     35.20 o 
   8 -14   9       19.30      -18.78     47.80 o 
  -5 -13   9        4.48       74.25     66.57 o 
  -4 -13   9     1270.74     1240.82     70.49 o 
  -3 -13   9     1467.50     1441.74    181.37 o 
  -2 -13   9      530.68      539.43     40.60 o 
  -1 -13   9       71.74       96.73     36.75 o 
   0 -13   9     2039.07     1955.18     76.52 o 
   1 -13   9     1669.32     1650.71     72.97 o 
   2 -13   9       34.45       -7.42     30.91 o 
   3 -13   9        1.67      -19.44     30.63 o 
   4 -13   9      215.63      306.44     39.10 o 
   5 -13   9     2189.37     2183.88     65.28 o 
   6 -13   9      122.81      108.10     30.19 o 
   7 -13   9      257.35      240.24     41.74 o 
   8 -13   9       29.70       74.67     32.11 o 
  -5 -12   9        8.35       67.09     49.08 o 
  -4 -12   9       21.06       22.71     82.15 o 
  -3 -12   9        2.66        4.97     29.30 o 
  -2 -12   9      207.12      170.34     31.68 o 
  -1 -12   9      828.75      799.27     40.66 o 
   0 -12   9      185.34      184.81     40.54 o 
   1 -12   9      563.14      618.50     48.65 o 
   2 -12   9      681.76      616.99     45.01 o 
   3 -12   9     2230.08     2100.31     75.87 o 
   4 -12   9      237.94      214.52     60.17 o 
   5 -12   9       23.58       17.52     25.29 o 
   6 -12   9       18.96        2.11     27.96 o 
   7 -12   9     1960.47     2144.77     83.37 o 
   8 -12   9      344.49      377.25     38.14 o 
   9 -12   9      184.92      308.96     64.86 o 
  -6 -11   9      451.28      501.32     77.24 o 
  -5 -11   9     1435.22     1402.54     73.33 o 
  -4 -11   9     1065.68      962.51     60.25 o 
  -3 -11   9      115.39      176.02     31.90 o 
  -2 -11   9     1064.66     1120.21     48.16 o 
  -1 -11   9      363.16      366.63     31.33 o 
   0 -11   9      596.93      630.02     43.84 o 
   1 -11   9      642.95      703.30     62.30 o 
   2 -11   9       13.76       19.40     19.98 o 
   3 -11   9      600.64      600.35     32.40 o 
   4 -11   9      289.81      335.46     28.96 o 
   5 -11   9      978.19     1023.76     45.36 o 
   6 -11   9      495.43      440.99     34.74 o 
   7 -11   9       22.45       16.73     27.63 o 
   8 -11   9       16.36       25.81     30.00 o 
   9 -11   9      452.14      445.09     69.13 o 
  -7 -10   9      309.86      358.91     53.93 o 
  -6 -10   9       90.98      177.79     45.78 o 
  -5 -10   9       19.92       47.53     29.52 o 
  -4 -10   9      473.17      556.08     55.33 o 
  -3 -10   9     2556.86     2564.71     71.84 o 
  -2 -10   9      176.99      223.01     28.98 o 
  -1 -10   9      508.16      528.48     33.55 o 
   0 -10   9       88.92       99.54     22.87 o 
   1 -10   9       95.16      135.36     29.39 o 
   2 -10   9      395.56      464.29     27.44 o 
   3 -10   9      142.60      144.17     24.32 o 
   4 -10   9       18.15       24.25     21.86 o 
   5 -10   9     1183.68     1216.86     46.64 o 
   6 -10   9        1.58        3.89     24.25 o 
   7 -10   9     1105.79     1080.23     46.77 o 
   8 -10   9      393.39      422.69     37.49 o 
   9 -10   9       23.06       44.38     53.77 o 
  -7  -9   9      172.06      177.14     48.29 o 
  -6  -9   9     2385.54     2334.30     93.02 o 
  -5  -9   9     1213.49     1172.47     51.03 o 
  -4  -9   9       60.36       60.78     27.59 o 
  -3  -9   9      167.85      230.85     29.30 o 
  -2  -9   9     2096.19     2073.49     59.85 o 
  -1  -9   9     5636.20     5491.07    132.11 o 
   0  -9   9      222.21      250.17     24.80 o 
   1  -9   9      947.96      946.25     34.44 o 
   2  -9   9       12.78       16.73     17.51 o 
   3  -9   9     1703.24     1643.67     62.06 o 
   4  -9   9     1532.00     1543.75     48.15 o 
   5  -9   9      358.53      367.36     29.20 o 
   6  -9   9       22.37       39.90     30.76 o 
   7  -9   9      307.49      373.24     33.00 o 
   8  -9   9      426.95      419.35     45.66 o 
   9  -9   9      397.14      385.35     67.00 o 
  -8  -8   9      274.57      266.14     50.95 o 
  -7  -8   9      415.43      410.58     71.27 o 
  -6  -8   9       10.38      -13.75     27.57 o 
  -5  -8   9     1842.54     1832.09     76.46 o 
  -4  -8   9       87.96      102.51     25.98 o 
  -3  -8   9     3484.92     3452.88     81.84 o 
  -2  -8   9      714.72      673.65     37.28 o 
  -1  -8   9      704.71      645.28     32.36 o 
   0  -8   9     1867.10     1806.91     51.20 o 
   1  -8   9     2987.89     2992.32     81.57 o 
   2  -8   9     4308.79     4451.06     88.96 o 
   3  -8   9        2.32       12.19      9.37 o 
   4  -8   9       70.29       55.21     19.76 o 
   5  -8   9     2992.37     2882.41     69.95 o 
   6  -8   9     1688.49     1558.95     52.04 o 
   7  -8   9       34.38        3.95     24.43 o 
   8  -8   9       48.06       51.69     35.95 o 
   9  -8   9      120.31      170.27     59.74 o 
  -8  -7   9      620.04      588.82     57.54 o 
  -7  -7   9      290.63      330.90     36.80 o 
  -6  -7   9        3.32        4.81     26.39 o 
  -5  -7   9       24.73       15.25     23.81 o 
  -4  -7   9      151.67      120.57     25.10 o 
  -3  -7   9     1995.40     1864.67     54.79 o 
  -2  -7   9       18.50       28.88     19.64 o 
  -1  -7   9     2864.87     2963.32     68.55 o 
   0  -7   9      705.05      695.07     24.43 o 
   1  -7   9     1293.76     1241.08     45.89 o 
   2  -7   9      110.87       88.90     17.57 o 
   3  -7   9     1521.06     1541.79     45.33 o 
   4  -7   9     5147.69     5170.13    129.89 o 
   5  -7   9      452.66      443.76     37.11 o 
   6  -7   9        1.23        4.57     22.38 o 
   7  -7   9     1738.55     1749.34     70.00 o 
   8  -7   9     1778.74     1799.09     75.13 o 
   9  -7   9       48.48       79.37     56.33 o 
  -9  -6   9      921.52      875.25     82.36 o 
  -8  -6   9      284.04      298.94     48.07 o 
  -7  -6   9       56.15       59.64     29.90 o 
  -6  -6   9      278.30      278.44     31.58 o 
  -5  -6   9     1454.77     1477.52     51.10 o 
  -4  -6   9      455.35      476.67     30.67 o 
  -3  -6   9       12.00       18.83     19.11 o 
  -2  -6   9      940.46      866.30     35.33 o 
  -1  -6   9       50.71       63.55     17.15 o 
   0  -6   9      780.33      744.98     24.17 o 
   1  -6   9      152.08      174.50     14.48 o 
   2  -6   9      298.77      355.97     28.38 o 
   3  -6   9     1436.16     1444.65     43.27 o 
   4  -6   9      236.47      220.48     23.20 o 
   5  -6   9     1340.36     1320.16     51.26 o 
   6  -6   9      667.02      687.89     45.77 o 
   7  -6   9       96.37      116.03     33.33 o 
   8  -6   9      108.58       74.41     38.27 o 
 -10  -5   9        5.30      -48.22     48.22 o 
  -9  -5   9        3.33       61.85     44.12 o 
  -8  -5   9     1346.06     1267.19     69.05 o 
  -7  -5   9     2312.50     2328.47     68.42 o 
  -6  -5   9     1036.21      998.78     44.70 o 
  -5  -5   9        0.62      -10.67     20.44 o 
  -4  -5   9      631.36      644.26     32.00 o 
  -3  -5   9    11744.78    11972.85    212.17 o 
  -2  -5   9     1375.08     1324.81     44.61 o 
  -1  -5   9      544.97      541.19     20.53 o 
   0  -5   9      325.29      319.24     18.23 o 
   1  -5   9     1070.53     1027.36     27.56 o 
   2  -5   9     3214.56     3292.00     76.02 o 
   3  -5   9       90.65       57.26     17.65 o 
   4  -5   9     1835.27     1871.50     62.05 o 
   5  -5   9      938.08      942.25     57.13 o 
   6  -5   9     1345.80     1271.08     57.92 o 
   7  -5   9      412.04      414.80     41.18 o 
   8  -5   9      237.66      216.80     41.79 o 
  -9  -4   9      504.35      490.64     53.28 o 
  -8  -4   9        6.20        8.42     28.22 o 
  -7  -4   9      898.48      937.25     43.69 o 
  -6  -4   9       52.84       64.55     23.20 o 
  -5  -4   9     1166.19     1277.25     44.69 o 
  -4  -4   9     5723.96     5821.38    114.31 o 
  -3  -4   9     2632.34     2620.25     95.14 o 
  -2  -4   9      621.06      612.76     26.95 o 
  -1  -4   9     3319.94     3524.05     66.83 o 
   0  -4   9     6384.89     6635.76    140.71 o 
   1  -4   9      688.59      687.53     24.76 o 
   2  -4   9        0.25        7.21     14.25 o 
   3  -4   9     3452.06     3051.93    136.02 o 
   4  -4   9     4478.64     4255.94     87.03 o 
   5  -4   9      740.80      751.63     42.39 o 
   6  -4   9       94.87      116.52     30.48 o 
   7  -4   9       19.75       83.32     33.79 o 
   8  -4   9     1026.99     1124.15    101.99 o 
 -10  -3   9      318.89      294.45     93.46 o 
  -9  -3   9      399.18      278.34     47.19 o 
  -8  -3   9      148.40      148.25     37.68 o 
  -7  -3   9      204.56      161.13     44.82 o 
  -6  -3   9       21.52       27.07     18.83 o 
  -5  -3   9     4019.62     3868.12    106.17 o 
  -4  -3   9      425.77      424.84     32.89 o 
  -2  -3   9      136.68      152.28     13.04 o 
  -1  -3   9       26.84       42.25      9.29 o 
   0  -3   9       30.44       41.64      9.12 o 
   1  -3   9      237.58      230.28     17.60 o 
   2  -3   9     8817.47     9050.28    137.02 o 
   3  -3   9      537.82      545.34     22.19 o 
   4  -3   9        1.26       17.18     17.54 o 
   5  -3   9      586.10      588.10     39.53 o 
   6  -3   9     2400.88     2307.68     89.40 o 
   7  -3   9      490.12      490.33     45.11 o 
   8  -3   9        8.48       53.57     36.36 o 
 -10  -2   9      367.59      348.72     53.05 o 
  -9  -2   9      286.08      259.19     45.24 o 
  -8  -2   9      751.15      706.95     52.19 o 
  -7  -2   9      792.44      854.30     39.77 o 
  -6  -2   9      807.32      733.64     36.73 o 
  -5  -2   9       88.90       85.83     18.50 o 
  -4  -2   9     1184.23     1199.25     37.90 o 
  -3  -2   9      660.62      665.43     21.94 o 
  -2  -2   9     4113.13     3875.18    116.55 o 
  -1  -2   9      808.72      807.65     23.64 o 
   0  -2   9     1151.86     1196.91     34.62 o 
   1  -2   9       93.16      104.73     13.08 o 
   2  -2   9     2322.01     2361.46     46.86 o 
   3  -2   9       12.75       26.39     13.19 o 
   4  -2   9     1823.91     1784.95     61.66 o 
   5  -2   9     1752.17     1805.65     66.19 o 
   6  -2   9      117.16      111.19     38.83 o 
   7  -2   9       80.89       82.46     40.11 o 
   8  -2   9      706.89      766.20     62.94 o 
 -10  -1   9       98.36       93.25     45.71 o 
  -9  -1   9     1294.72     1307.52    132.72 o 
  -8  -1   9     1384.52     1382.15     68.04 o 
  -7  -1   9      300.43      280.05     36.56 o 
  -6  -1   9       85.46       92.66     19.93 o 
  -5  -1   9     5443.55     5625.03    109.85 o 
  -4  -1   9     1546.68     1520.25     51.14 o 
  -3  -1   9      160.42      158.26     11.85 o 
  -2  -1   9        0.90        2.26      8.72 o 
  -1  -1   9       45.25       63.09     11.26 o 
   1  -1   9      251.47      226.15     22.23 o 
   2  -1   9      593.37      596.37     24.21 o 
   3  -1   9      567.59      521.63     39.36 o 
   4  -1   9     1252.85     1214.09     40.48 o 
   5  -1   9       21.06       12.55     34.14 o 
   6  -1   9     1015.71      973.99     78.95 o 
   7  -1   9      638.02      595.31     50.54 o 
 -11   0   9      593.19      722.90     81.51 o 
 -10   0   9      183.22      177.06     48.48 o 
  -9   0   9      370.99      423.16     49.72 o 
  -8   0   9       18.42       51.52     34.08 o 
  -7   0   9      517.27      542.72     42.73 o 
  -6   0   9     1760.93     1701.15     64.84 o 
  -5   0   9      554.34      522.16     25.01 o 
  -4   0   9      154.01      155.63     12.39 o 
  -3   0   9     4689.17     4797.48     69.76 o 
  -2   0   9     9505.37     9724.97    145.55 o 
  -1   0   9     1531.24     1440.40     33.53 o 
   0   0   9      169.67      144.46     16.85 o 
   1   0   9      362.61      346.94     17.84 o 
   2   0   9     2242.73     2182.52     88.25 o 
   3   0   9     4962.34     4800.30    125.60 o 
   4   0   9      790.14      780.50     55.12 o 
   5   0   9      120.25      115.93     31.20 o 
   6   0   9     1180.11     1139.51     60.47 o 
   7   0   9      565.90      498.04     68.49 o 
 -10   1   9      495.19      589.26    157.89 o 
  -9   1   9       18.40        4.35     58.89 o 
  -8   1   9      730.58      650.29    133.78 o 
  -7   1   9      406.52      438.45     57.40 o 
  -6   1   9      587.52      562.64     80.65 o 
  -5   1   9        9.02       10.54     15.18 o 
  -4   1   9     1417.97     1457.56     36.14 o 
  -3   1   9     4424.51     4474.93     66.65 o 
  -2   1   9     1426.75     1439.30     33.52 o 
  -1   1   9      416.99      420.84     20.78 o 
   0   1   9     6718.12     6772.80    124.29 o 
   1   1   9       50.39       67.16     19.02 o 
   2   1   9       46.84       55.14     21.04 o 
   3   1   9      509.92      504.37     36.15 o 
   4   1   9     2633.48     2634.78     66.14 o 
   5   1   9     3983.81     3672.65    105.74 o 
   6   1   9       25.73       -8.40     32.55 o 
   7   1   9       94.22       97.79     41.04 o 
 -10   2   9       18.79       27.13     43.06 o 
  -9   2   9      321.02      309.61     50.78 o 
  -8   2   9     1217.38     1177.60     64.44 o 
  -7   2   9        6.77        0.95     27.38 o 
  -6   2   9      422.99      345.20     33.49 o 
  -5   2   9      112.23      123.42     16.54 o 
  -4   2   9     2603.51     2463.05     81.83 o 
  -3   2   9       63.20       57.45     19.27 o 
  -2   2   9      852.88      800.74     31.51 o 
  -1   2   9     1190.08     1208.31     31.61 o 
   0   2   9       26.07       28.04     12.28 o 
   1   2   9      420.63      446.90     24.83 o 
   2   2   9     1034.75     1076.95     47.51 o 
   3   2   9     1361.73     1292.50     44.18 o 
   4   2   9       20.75       18.50     21.46 o 
   5   2   9       34.40       78.71     24.14 o 
   6   2   9      288.59      322.15     44.96 o 
 -10   3   9     1507.31     1509.30    132.50 o 
  -9   3   9      112.78      152.07     40.52 o 
  -8   3   9       54.99       38.42     49.29 o 
  -7   3   9     1682.43     1561.41     65.45 o 
  -6   3   9     1260.24     1253.07     37.82 o 
  -5   3   9     2507.79     2494.90     52.74 o 
  -4   3   9      239.82      257.56     21.87 o 
  -3   3   9      637.01      679.12     29.97 o 
  -1   3   9      230.24      256.39     21.37 o 
   0   3   9     1518.18     1493.15     36.99 o 
   1   3   9       13.76       43.63     18.18 o 
   2   3   9      263.75      245.38     23.89 o 
   3   3   9      648.42      684.59     34.98 o 
   4   3   9      671.55      631.52     36.36 o 
   5   3   9     1559.92     1445.87     55.39 o 
   6   3   9      132.40      174.54     41.96 o 
 -10   4   9      319.16      390.91     51.26 o 
  -9   4   9      210.65      230.55     41.98 o 
  -8   4   9     2528.22     2611.64     90.71 o 
  -7   4   9      545.41      574.69     32.98 o 
  -6   4   9       24.53       28.46     16.77 o 
  -5   4   9      750.98      746.63     29.15 o 
  -4   4   9     6565.74     6413.58    123.26 o 
  -3   4   9     3646.52     3743.42     81.01 o 
  -2   4   9      212.91      249.32     27.08 o 
  -1   4   9       21.79       25.52     16.26 o 
   0   4   9     3418.80     3497.37    132.08 o 
   1   4   9     3818.38     3804.99     83.39 o 
   2   4   9       48.88       31.61     20.36 o 
   3   4   9      133.87      170.62     32.65 o 
   4   4   9      117.81      115.04     27.37 o 
   5   4   9      830.58      798.52     71.33 o 
 -10   5   9      235.81      210.86     47.67 o 
  -9   5   9       34.40       33.12     36.94 o 
  -8   5   9       61.90      123.66     34.99 o 
  -7   5   9      215.39      188.46     22.68 o 
  -6   5   9      478.36      485.30     26.94 o 
  -5   5   9      326.40      341.61     32.85 o 
  -4   5   9        1.92        6.90     18.62 o 
  -3   5   9       61.83       25.43     28.21 o 
  -2   5   9     2933.36     2879.69     78.87 o 
  -1   5   9     1244.94     1244.56     54.72 o 
   0   5   9      894.25      860.14     47.53 o 
   1   5   9        2.35       12.98     25.09 o 
   2   5   9     1173.45     1131.58     57.55 o 
   3   5   9     3766.05     3691.74    109.74 o 
   4   5   9       81.27       76.23     27.40 o 
   5   5   9      116.25      116.44     36.98 o 
 -10   6   9      939.38      943.10     95.16 o 
  -9   6   9      428.63      550.19     51.59 o 
  -8   6   9      402.86      410.37     44.35 o 
  -7   6   9        3.31       17.07     19.99 o 
  -6   6   9      630.48      581.25     29.50 o 
  -5   6   9      394.46      362.28     28.39 o 
  -4   6   9      284.57      300.42     26.61 o 
  -3   6   9     1437.62     1370.03     47.03 o 
  -2   6   9      987.41      909.35     48.56 o 
  -1   6   9      199.84      257.39     33.43 o 
   0   6   9     1095.20     1062.34     54.55 o 
   1   6   9      251.70      278.69     46.09 o 
   2   6   9      393.91      393.92     42.43 o 
   3   6   9       23.45       54.66     37.77 o 
   4   6   9       38.09       27.87     34.77 o 
 -10   7   9        0.55      -54.62     54.62 o 
  -9   7   9       54.94       71.64     38.77 o 
  -8   7   9     1408.90     1424.16     48.10 o 
  -7   7   9     1323.37     1340.24     44.72 o 
  -6   7   9       70.69       64.94     29.57 o 
  -5   7   9       95.48       90.35     23.45 o 
  -4   7   9      558.69      587.47     34.24 o 
  -3   7   9      567.81      551.56     32.80 o 
  -2   7   9      191.36      155.90     31.10 o 
  -1   7   9      404.13      505.66     49.93 o 
   0   7   9       12.25       24.50     29.50 o 
   1   7   9     1071.93     1056.09     59.11 o 
   2   7   9      154.16      162.70     37.08 o 
   3   7   9      827.54      832.18     57.69 o 
  -9   8   9      309.29      313.23     64.86 o 
  -8   8   9       12.36       -8.49     22.77 o 
  -7   8   9       13.62       12.43     21.78 o 
  -6   8   9      925.23      982.40     44.76 o 
  -5   8   9     2092.45     1983.07     62.08 o 
  -4   8   9       11.40       20.58     20.34 o 
  -3   8   9       67.99       54.45     31.04 o 
  -2   8   9     1802.96     1855.35     74.49 o 
  -1   8   9     1185.05     1152.59     90.90 o 
   0   8   9      185.08      250.58     39.66 o 
   1   8   9       62.14       56.85     34.77 o 
   2   8   9        7.72       -6.15     43.74 o 
  -9   9   9      144.08       97.30     60.60 o 
  -8   9   9      857.16      822.61     39.82 o 
  -7   9   9      998.18     1070.46     42.83 o 
  -6   9   9        5.71      -24.04     24.04 o 
  -5   9   9       42.59       44.95     26.17 o 
  -4   9   9      723.30      778.02     52.60 o 
  -3   9   9     1739.47     1802.08    106.69 o 
  -2   9   9      760.89      820.42     55.50 o 
  -1   9   9      442.70      495.90     47.76 o 
   0   9   9      411.09      502.33     63.80 o 
  -7  10   9      258.35      290.22     30.75 o 
  -6  10   9       28.44       20.33     27.34 o 
  -5  10   9      462.93      504.68     57.82 o 
  -4  10   9       14.04      -14.52     30.74 o 
  -3  10   9       47.79       51.42     34.03 o 
  -2  10   9       75.22       60.64     34.96 o 
  -1  10   9     1557.57     1655.75     79.00 o 
   2 -17  10      389.58      542.82     73.40 o 
   3 -17  10        2.28      -51.21     51.21 o 
   4 -17  10      420.42      329.02     65.29 o 
  -1 -16  10      374.50      396.87     75.53 o 
   0 -16  10       80.29      141.70     52.06 o 
   1 -16  10      182.11      232.54     46.70 o 
   2 -16  10        8.96      -29.21     39.63 o 
   3 -16  10      219.48      168.03     44.29 o 
   4 -16  10       35.74       41.38     41.83 o 
   5 -16  10      561.51      684.92     72.97 o 
   6 -16  10       49.41       67.85     53.77 o 
  -2 -15  10     1082.72     1136.84     93.88 o 
  -1 -15  10      887.67     1010.31     64.08 o 
   0 -15  10      108.55      100.68     41.92 o 
   1 -15  10        0.99       -4.68     37.55 o 
   2 -15  10      746.35      816.71     58.44 o 
   3 -15  10      344.62      411.91     49.16 o 
   4 -15  10        8.92       33.65     37.92 o 
   5 -15  10      247.76      187.54     44.19 o 
   6 -15  10      225.58      299.84     43.45 o 
   7 -15  10      918.46     1198.72     90.90 o 
  -4 -14  10      320.08      436.98     79.37 o 
  -3 -14  10      170.79      144.36     44.77 o 
  -2 -14  10        1.37      -37.51     37.51 o 
  -1 -14  10        0.35      -34.04     37.01 o 
   0 -14  10      826.98      767.35     55.83 o 
   1 -14  10     2027.36     2024.28     81.47 o 
   2 -14  10      405.63      390.75     51.00 o 
   3 -14  10      115.75       75.81     37.63 o 
   4 -14  10      179.31      206.11     41.86 o 
   5 -14  10      801.27      868.47     55.53 o 
   6 -14  10       41.80       81.88     31.76 o 
   7 -14  10        3.70       44.82     82.36 o 
  -5 -13  10      253.08      193.74     73.40 o 
  -4 -13  10      297.46      340.25     50.35 o 
  -3 -13  10      772.32      812.70     48.38 o 
  -2 -13  10      632.00      665.11     53.51 o 
  -1 -13  10      379.37      294.56     43.34 o 
   0 -13  10       32.42       15.91     40.75 o 
   1 -13  10        5.91       29.82     34.33 o 
   2 -13  10      676.89      617.36     48.29 o 
   3 -13  10     3029.76     3011.99     97.66 o 
   4 -13  10      445.94      443.30     34.75 o 
   5 -13  10      541.60      496.44     37.81 o 
   6 -13  10       61.44       91.18     35.07 o 
   7 -13  10     1752.07     1873.44     82.16 o 
   8 -13  10      426.55      445.52     68.28 o 
  -5 -12  10      156.51      158.45     46.12 o 
  -4 -12  10        0.69       -4.32     50.00 o 
  -3 -12  10      191.56      197.73     34.71 o 
  -2 -12  10      261.57      304.89     34.63 o 
  -1 -12  10     2397.55     2399.55     85.30 o 
   0 -12  10        0.66       56.97     32.13 o 
   1 -12  10      187.02      178.73     35.58 o 
   2 -12  10      350.90      276.17     38.44 o 
   3 -12  10      322.85      394.66     41.11 o 
   4 -12  10        0.40       18.05     25.92 o 
   5 -12  10      312.76      293.10     32.67 o 
   6 -12  10     1070.57     1084.13     48.70 o 
   7 -12  10       17.65       55.17     31.35 o 
   8 -12  10       55.83      109.30     33.08 o 
  -6 -11  10       44.73       -8.90     43.26 o 
  -5 -11  10      101.01      129.59     44.70 o 
  -4 -11  10     1026.24     1028.03     55.83 o 
  -3 -11  10      824.38      780.24     43.66 o 
  -2 -11  10       25.71       58.45     27.17 o 
  -1 -11  10      391.72      441.63     34.49 o 
   0 -11  10      239.99      252.21     37.34 o 
   1 -11  10     1121.99     1214.11     57.47 o 
   2 -11  10      303.86      284.70     36.78 o 
   3 -11  10     1944.93     1863.96     54.57 o 
   4 -11  10       43.83       41.15     20.07 o 
   5 -11  10     1264.34     1320.66     52.58 o 
   6 -11  10      403.44      402.46     35.05 o 
   7 -11  10      260.05      254.51     33.94 o 
   8 -11  10      446.07      516.96     60.21 o 
  -6 -10  10      461.96      450.07     53.83 o 
  -5 -10  10     1725.38     1771.99     71.45 o 
  -4 -10  10      739.58      808.88     45.07 o 
  -3 -10  10      352.10      332.90     34.25 o 
  -2 -10  10      948.75      898.66     42.48 o 
  -1 -10  10     3094.46     3011.47     75.89 o 
   0 -10  10      394.06      419.79     66.15 o 
   1 -10  10      258.16      244.81     35.21 o 
   2 -10  10      294.27      249.83     31.24 o 
   3 -10  10     1038.12     1065.75     41.32 o 
   4 -10  10     2135.66     2136.65     59.21 o 
   5 -10  10      385.39      391.69     31.78 o 
   6 -10  10       21.70       39.27     26.80 o 
   7 -10  10      566.61      582.22     39.65 o 
   8 -10  10      182.10      150.92     40.56 o 
  -7  -9  10      351.59      396.80     53.40 o 
  -6  -9  10      164.02      174.97     35.10 o 
  -5  -9  10      718.75      746.21     50.35 o 
  -4  -9  10      159.15      198.32     39.26 o 
  -3  -9  10      554.66      556.11     36.26 o 
  -2  -9  10     1457.48     1443.06     51.52 o 
  -1  -9  10      530.06      512.34     39.47 o 
   0  -9  10       29.57       50.37     25.79 o 
   1  -9  10     6056.51     5987.11    146.31 o 
   2  -9  10     2484.68     2440.70     59.88 o 
   3  -9  10       19.98        9.15     19.92 o 
   4  -9  10       24.36       55.65     22.37 o 
   5  -9  10     1547.75     1613.80     81.74 o 
   6  -9  10     3423.43     3409.06     82.70 o 
   7  -9  10       48.21       29.90     27.26 o 
   8  -9  10      168.36      192.23     41.63 o 
  -8  -8  10      300.98      262.45     67.43 o 
  -7  -8  10      958.42     1075.71     71.69 o 
  -6  -8  10      455.47      383.45     37.69 o 
  -5  -8  10      291.31      308.15     33.40 o 
  -4  -8  10      161.11      119.27     56.33 o 
  -3  -8  10     1460.10     1357.53     49.95 o 
  -2  -8  10      664.39      621.65     34.01 o 
  -1  -8  10       37.66       59.96     21.59 o 
   0  -8  10      593.03      605.16     31.41 o 
   1  -8  10        8.83       26.43     16.15 o 
   2  -8  10     1492.59     1369.44     43.32 o 
   3  -8  10      530.34      541.26     38.86 o 
   4  -8  10     2281.74     2258.90     59.88 o 
   5  -8  10        1.62        5.47     22.62 o 
   6  -8  10       31.34       49.35     27.52 o 
   7  -8  10      539.44      575.42     47.21 o 
   8  -8  10      986.93      926.09     93.67 o 
  -8  -7  10       82.50       76.16     44.83 o 
  -7  -7  10       53.30       89.61     31.74 o 
  -6  -7  10     1663.90     1703.16     60.16 o 
  -5  -7  10     1051.18     1027.02     46.50 o 
  -4  -7  10     1420.77     1444.80     68.06 o 
  -3  -7  10     1057.09     1016.05     54.81 o 
  -2  -7  10       16.85       12.19     20.19 o 
  -1  -7  10     3400.24     3357.70     75.98 o 
   0  -7  10     1161.93     1147.81     40.50 o 
   1  -7  10      866.08      877.02     33.02 o 
   2  -7  10      148.56      176.63     32.68 o 
   3  -7  10      337.07      320.53     25.02 o 
   4  -7  10     1348.73     1294.91     44.96 o 
   5  -7  10        3.80       -9.37     21.70 o 
   6  -7  10     1179.58     1204.16     47.59 o 
   7  -7  10        3.25       -4.27     32.28 o 
   8  -7  10      465.21      400.86     64.86 o 
  -9  -6  10       96.01       51.64     54.62 o 
  -8  -6  10       42.78       31.82     32.29 o 
  -7  -6  10     1721.54     1738.52     89.53 o 
  -6  -6  10      363.13      337.91     33.34 o 
  -5  -6  10        3.01       11.38     24.06 o 
  -4  -6  10      486.55      460.62     31.25 o 
  -3  -6  10     3400.63     3413.67     77.86 o 
  -2  -6  10     3762.04     3819.47     82.96 o 
  -1  -6  10     1851.50     1803.80     49.90 o 
   0  -6  10      481.04      477.15     19.98 o 
   1  -6  10     3117.20     3094.82     56.98 o 
   2  -6  10     3061.87     3124.40     73.78 o 
   3  -6  10      532.57      571.89     45.95 o 
   4  -6  10      606.58      631.38     32.03 o 
   5  -6  10      368.18      365.42     29.46 o 
   6  -6  10     1448.78     1363.99     61.41 o 
   7  -6  10      182.02      175.33     37.26 o 
   8  -6  10      153.58      194.19     40.28 o 
  -9  -5  10      301.98      310.55     63.16 o 
  -8  -5  10      126.25      127.66     33.34 o 
  -7  -5  10       67.65       91.93     28.88 o 
  -6  -5  10      276.05      285.00     30.11 o 
  -5  -5  10      333.20      291.52     28.55 o 
  -4  -5  10     1573.68     1618.17     59.74 o 
  -3  -5  10      214.29      191.84     22.02 o 
  -2  -5  10       14.65       20.81     16.87 o 
  -1  -5  10     5593.55     5696.95     91.13 o 
   0  -5  10     2611.44     2677.11     50.56 o 
   1  -5  10     1461.26     1485.66     35.07 o 
   2  -5  10      330.63      375.02     30.84 o 
   3  -5  10     1195.03     1150.26     40.28 o 
   4  -5  10     4169.32     4152.26     87.83 o 
   5  -5  10      447.41      457.03     51.64 o 
   6  -5  10      404.43      436.52     40.43 o 
   7  -5  10     1107.71     1082.29     58.95 o 
   8  -5  10      752.89      686.44     54.59 o 
  -9  -4  10     1060.25     1185.07     90.47 o 
  -8  -4  10      970.81      972.28     62.44 o 
  -7  -4  10     1063.26     1000.58     58.31 o 
  -6  -4  10       12.44       25.71     21.19 o 
  -5  -4  10      498.27      474.55     33.19 o 
  -4  -4  10      758.43      716.51     36.41 o 
  -3  -4  10      660.54      621.78     29.04 o 
  -2  -4  10     3608.88     3807.45     80.06 o 
  -1  -4  10      928.84      859.72     25.98 o 
   0  -4  10     2507.11     2466.98     53.09 o 
   1  -4  10     2366.32     2403.11     41.05 o 
   2  -4  10     1800.63     1767.15     33.84 o 
   3  -4  10      865.23      831.00     40.75 o 
   4  -4  10        7.28       26.43     19.71 o 
   5  -4  10       11.76       14.45     26.55 o 
   6  -4  10     3330.00     3449.80    101.60 o 
   7  -4  10     1530.18     1451.19     68.18 o 
   8  -4  10      149.46      156.86     41.33 o 
  -9  -3  10      171.25      169.37     47.87 o 
  -8  -3  10       35.94       17.95     38.13 o 
  -7  -3  10      597.85      646.17     37.40 o 
  -6  -3  10     1535.00     1528.10     50.79 o 
  -5  -3  10        1.17        5.34     18.17 o 
  -4  -3  10      134.13      134.99     20.79 o 
  -3  -3  10      636.76      598.52     27.69 o 
  -1  -3  10      355.65      315.15     14.93 o 
   0  -3  10      913.54      974.74     24.45 o 
   1  -3  10     1140.14     1122.64     45.03 o 
   2  -3  10     1101.98      972.20     33.01 o 
   3  -3  10       14.04      -16.50     16.97 o 
   4  -3  10      606.80      560.79     38.02 o 
   5  -3  10       39.23       46.28     27.74 o 
   6  -3  10      126.25      107.54     43.95 o 
   7  -3  10       24.27        0.03     35.45 o 
 -10  -2  10        7.13      -19.20     51.21 o 
  -9  -2  10     2463.78     2305.59    108.61 o 
  -8  -2  10     1248.54     1267.48     67.62 o 
  -7  -2  10      109.85      124.03     35.41 o 
  -6  -2  10      460.96      491.62     30.08 o 
  -5  -2  10     2350.91     2394.59     59.86 o 
  -4  -2  10     5432.49     5434.63    106.66 o 
  -3  -2  10      800.76      796.91     31.19 o 
  -2  -2  10     1510.78     1449.08     30.42 o 
  -1  -2  10     5527.05     5491.43    102.96 o 
   1  -2  10       79.76       76.09     13.71 o 
   2  -2  10       16.87       25.78     13.45 o 
   3  -2  10      101.13      110.24     18.09 o 
   4  -2  10      902.87      959.67     51.85 o 
   5  -2  10      789.44      708.79     45.38 o 
   6  -2  10      262.71      259.62     45.45 o 
   7  -2  10      216.09      264.61     56.12 o 
 -10  -1  10      208.60      190.26     49.10 o 
  -9  -1  10      222.11      251.62     47.47 o 
  -8  -1  10       90.82      148.81     40.33 o 
  -7  -1  10      439.26      440.56     54.62 o 
  -6  -1  10     1174.09      935.62     51.44 o 
  -5  -1  10       37.13       33.71     16.82 o 
  -4  -1  10       15.88        7.46     14.44 o 
  -3  -1  10     2283.00     2267.85     40.54 o 
  -2  -1  10     7434.29     7739.92    105.86 o 
  -1  -1  10     4247.45     4366.01     74.17 o 
   0  -1  10       20.41       -1.23      5.97 o 
   1  -1  10      808.40      812.18     30.91 o 
   2  -1  10     7587.72     7652.76    120.50 o 
   3  -1  10      905.18      858.31     37.05 o 
   4  -1  10       29.24       14.38     25.50 o 
   5  -1  10      104.70       81.59     31.06 o 
   6  -1  10      716.49      748.85     52.30 o 
   7  -1  10     2156.99     2093.80     84.93 o 
 -10   0  10      724.72      759.15     63.41 o 
  -9   0  10        8.92       34.98     40.39 o 
  -8   0  10      203.23      177.51     48.01 o 
  -7   0  10      103.53       76.39     32.01 o 
  -6   0  10     1796.27     1678.70     67.24 o 
  -5   0  10     1023.76     1010.49     50.39 o 
  -4   0  10     2257.58     2227.75     47.16 o 
  -3   0  10       40.27       26.45     10.36 o 
  -2   0  10     1707.46     1594.98     41.64 o 
  -1   0  10      240.64      239.55     16.43 o 
   0   0  10     3640.95     3300.15    204.93 o 
   1   0  10     1656.06     1677.73     45.29 o 
   2   0  10      300.73      335.83     27.96 o 
   3   0  10       38.95       24.02     19.04 o 
   4   0  10     3510.52     3344.02     96.44 o 
   5   0  10     2508.73     2361.97     81.45 o 
   6   0  10      177.32      216.99     40.48 o 
 -10   1  10       17.70       10.12     65.29 o 
  -9   1  10      586.44      608.29     66.15 o 
  -8   1  10     2154.25     2241.23     95.16 o 
  -7   1  10      233.83      228.38     36.51 o 
  -6   1  10        3.67       10.82     25.64 o 
  -5   1  10      265.22      270.06     25.44 o 
  -4   1  10      493.06      518.61     23.27 o 
  -3   1  10      267.17      288.86     19.20 o 
  -2   1  10       14.91       13.33     11.11 o 
  -1   1  10       35.39       40.27     12.32 o 
   0   1  10     2628.25     2512.76    118.36 o 
   1   1  10      114.06      133.35     18.26 o 
   2   1  10       28.45       52.37     18.34 o 
   3   1  10      434.75      473.81     55.69 o 
   4   1  10      569.64      541.27     57.67 o 
   5   1  10      127.23      121.91     35.81 o 
   6   1  10      630.57      727.10     85.35 o 
 -10   2  10      563.95      580.91     97.51 o 
  -9   2  10      470.88      432.17     55.90 o 
  -8   2  10      136.76      124.18     36.92 o 
  -7   2  10      236.19      229.17     36.21 o 
  -6   2  10     5234.63     5229.01    137.41 o 
  -5   2  10     2148.20     2031.49     47.30 o 
  -4   2  10      112.28      129.31     23.59 o 
  -3   2  10      102.43      116.79     18.19 o 
  -2   2  10     2383.42     2338.28     58.20 o 
  -1   2  10     2651.84     2580.52     61.91 o 
   0   2  10      365.21      388.96     22.54 o 
   1   2  10       87.27      114.74     19.46 o 
   2   2  10     1766.39     1710.23     55.39 o 
   3   2  10      894.12      948.53     40.72 o 
   4   2  10       91.97       31.61     25.45 o 
   5   2  10       20.67      -27.32     32.38 o 
   6   2  10       36.49       78.52     55.05 o 
 -10   3  10      516.90      650.92     59.97 o 
  -9   3  10       44.28       20.73     38.20 o 
  -8   3  10     1055.21     1025.09     59.36 o 
  -7   3  10      107.64       90.02     30.93 o 
  -6   3  10        5.69        7.33     20.57 o 
  -5   3  10      271.81      282.52     21.68 o 
  -4   3  10     4619.15     4799.85    125.68 o 
  -3   3  10     1928.79     1894.73     78.76 o 
  -2   3  10       33.47       22.22     17.00 o 
  -1   3  10       89.57      124.96     22.05 o 
   0   3  10      706.42      661.20     40.22 o 
   1   3  10     2727.45     2567.13     64.61 o 
   2   3  10      593.15      614.45     40.72 o 
   3   3  10        2.26       12.69     21.43 o 
   4   3  10       66.22       74.75     25.99 o 
   5   3  10     1783.51     1794.19    111.81 o 
 -10   4  10      176.16      181.37     72.12 o 
  -9   4  10        6.28        3.98     36.32 o 
  -8   4  10     1617.82     1773.86     76.44 o 
  -7   4  10      132.38      123.15     43.53 o 
  -6   4  10     1208.85     1206.13     39.57 o 
  -5   4  10      471.79      445.94     25.70 o 
  -4   4  10        3.08      -12.78     17.52 o 
  -3   4  10      253.80      251.24     24.36 o 
  -2   4  10     1867.38     1812.90     52.96 o 
  -1   4  10     2905.04     3016.38     89.62 o 
   0   4  10        4.68       -8.42     23.14 o 
   1   4  10       61.96      103.07     28.37 o 
   2   4  10     2780.56     2738.79    165.36 o 
   3   4  10     1136.12     1160.21     49.35 o 
   4   4  10      709.62      722.99     41.99 o 
   5   4  10      105.31       78.95     50.36 o 
  -9   5  10      426.94      440.24     81.08 o 
  -8   5  10        6.52        8.42     32.71 o 
  -7   5  10       13.12       28.81     24.05 o 
  -6   5  10     1667.19     1743.01     48.07 o 
  -5   5  10      935.63      982.40     50.48 o 
  -4   5  10      209.08      259.30     33.46 o 
  -3   5  10      193.55      199.32     30.13 o 
  -2   5  10       85.65      103.47     21.62 o 
  -1   5  10      470.43      463.53     38.37 o 
   0   5  10      164.03      174.15     31.45 o 
   1   5  10     2122.30     2066.82     77.09 o 
   2   5  10      665.85      707.61     49.87 o 
   3   5  10       48.88       81.46     34.64 o 
   4   5  10       17.21       26.88     46.09 o 
  -9   6  10       18.24      -36.01     36.01 o 
  -8   6  10     1361.23     1340.34     70.00 o 
  -7   6  10     1359.43     1311.29     44.85 o 
  -6   6  10       50.84       45.99     20.47 o 
  -5   6  10       90.60      122.32     30.04 o 
  -4   6  10      103.66       73.61     22.86 o 
  -3   6  10     1409.45     1363.63     49.00 o 
  -2   6  10      241.47      240.56     33.48 o 
  -1   6  10       97.28       45.09     28.50 o 
   0   6  10     1258.33     1312.48     71.91 o 
   1   6  10      346.27      377.89     41.86 o 
   2   6  10       74.16      120.70     35.34 o 
   3   6  10      207.83      153.90     39.07 o 
  -9   7  10      760.88      816.36     87.06 o 
  -8   7  10        9.26       11.63     27.98 o 
  -7   7  10       55.59       29.24     22.28 o 
  -6   7  10     2378.93     2453.14     60.76 o 
  -5   7  10      877.01      943.52     43.35 o 
  -4   7  10      195.51      213.98     34.08 o 
  -3   7  10        6.17       31.79     28.50 o 
  -2   7  10      496.27      494.38     43.04 o 
  -1   7  10     2365.85     2320.56    155.55 o 
   0   7  10      644.87      783.54     53.62 o 
   1   7  10       97.54       56.14     37.55 o 
   2   7  10      200.77      195.90     88.76 o 
  -8   8  10      146.15      116.07     28.40 o 
  -7   8  10      964.16      958.80     41.09 o 
  -6   8  10       29.25       40.62     34.78 o 
  -5   8  10      307.76      361.02     33.68 o 
  -4   8  10      374.88      386.03     42.50 o 
  -3   8  10     2349.05     2377.95    115.01 o 
  -2   8  10      365.74      328.88     57.40 o 
  -1   8  10        4.58       41.98     32.06 o 
   0   8  10      170.04      184.78     54.20 o 
   1   8  10     1036.17     1103.98     90.04 o 
  -8   9  10     1239.09     1238.84     94.74 o 
  -7   9  10      151.28      141.03     27.02 o 
  -6   9  10       71.80       67.80     29.48 o 
  -5   9  10      340.91      325.07     60.38 o 
  -4   9  10       43.05       32.78     41.18 o 
  -3   9  10      275.72      257.17     40.40 o 
  -2   9  10      193.14      180.16     39.79 o 
  -1   9  10      839.74      777.82     56.95 o 
  -1 -16  11       84.91      -62.30     62.30 o 
   0 -16  11       91.95       43.95     68.71 o 
   1 -16  11       21.81       40.05     42.64 o 
   2 -16  11      220.95      336.53     51.16 o 
   3 -16  11     1168.31     1450.07    100.71 o 
   4 -16  11       36.89       88.76     55.48 o 
   5 -16  11      211.58      203.13     61.02 o 
  -2 -15  11      134.14       69.56     72.12 o 
  -1 -15  11       27.91       48.33     43.87 o 
   0 -15  11      607.15      652.28     57.29 o 
   1 -15  11      351.58      338.73     48.67 o 
   2 -15  11      126.86      110.40     42.86 o 
   3 -15  11       30.94       16.85     40.30 o 
   4 -15  11      234.40      312.88     47.95 o 
   5 -15  11     1572.81     1640.57     79.21 o 
   6 -15  11       99.28      184.78     57.18 o 
  -4 -14  11      233.33      272.26     73.40 o 
  -3 -14  11      257.60      114.79     69.13 o 
  -2 -14  11        5.79      -38.04     38.04 o 
  -1 -14  11     1300.01     1246.71    145.73 o 
   0 -14  11      243.78      208.19     44.03 o 
   1 -14  11     1387.68     1549.46     74.90 o 
   2 -14  11      137.60      103.49     79.80 o 
   3 -14  11      733.01      715.34     55.20 o 
   4 -14  11      517.01      483.07     61.45 o 
   5 -14  11        8.67      -22.00     37.32 o 
   6 -14  11       11.27       10.67     31.81 o 
   7 -14  11     1407.93     1514.94    106.26 o 
  -4 -13  11        3.78       19.98     72.55 o 
  -3 -13  11       98.00       98.35     34.88 o 
  -2 -13  11      473.72      472.04     50.01 o 
  -1 -13  11      605.53      698.42     53.98 o 
   0 -13  11       92.46       87.49     47.37 o 
   1 -13  11       36.77       73.59     36.86 o 
   2 -13  11       14.29      -33.08     33.08 o 
   3 -13  11     1302.91     1393.41     66.65 o 
   4 -13  11      350.57      435.01     47.34 o 
   5 -13  11      523.26      462.25     53.33 o 
   6 -13  11      521.35      479.81     44.29 o 
   7 -13  11       66.74       90.26     50.14 o 
  -5 -12  11       40.29       26.77     44.70 o 
  -4 -12  11      379.62      419.75     56.59 o 
  -3 -12  11     1396.46     1336.84     57.72 o 
  -2 -12  11     1367.94     1353.98     68.46 o 
  -1 -12  11      471.64      419.22     74.25 o 
   0 -12  11      217.36      203.10     39.47 o 
   1 -12  11     1337.59     1383.63     99.43 o 
   2 -12  11      217.82      204.72     38.83 o 
   3 -12  11        3.17       -3.57     32.13 o 
   4 -12  11       20.17       33.04     25.71 o 
   5 -12  11      373.59      439.81     36.84 o 
   6 -12  11     1223.55     1326.83     64.05 o 
   7 -12  11      198.06      195.24     34.35 o 
   8 -12  11       14.04       20.06     59.74 o 
  -6 -11  11      149.33      284.21     82.36 o 
  -5 -11  11      511.01      521.91     44.76 o 
  -4 -11  11        4.73       23.83     31.52 o 
  -3 -11  11        6.22       17.17     29.17 o 
  -2 -11  11      878.56      876.44     44.91 o 
  -1 -11  11     2441.77     2287.27    144.88 o 
   0 -11  11      971.21      968.14     55.47 o 
   1 -11  11       97.22      104.68     34.07 o 
   2 -11  11       63.55       73.62     32.24 o 
   3 -11  11     4201.40     4154.10    117.69 o 
   4 -11  11      585.69      478.67     44.95 o 
   5 -11  11      119.90      110.98     28.55 o 
   6 -11  11       10.61       16.04     28.32 o 
   7 -11  11       75.06       64.89     42.64 o 
  -6 -10  11       25.88       67.83     34.90 o 
  -5 -10  11      525.71      520.32     43.19 o 
  -4 -10  11      454.46      497.54     40.15 o 
  -3 -10  11      693.03      699.74     41.66 o 
  -2 -10  11      226.23      228.16     30.87 o 
  -1 -10  11     1289.87     1274.93     60.76 o 
   0 -10  11        2.09        2.60     28.86 o 
   1 -10  11      431.32      433.75     39.76 o 
   2 -10  11     2290.97     2192.61     78.30 o 
   3 -10  11      821.94      787.82     37.12 o 
   4 -10  11       32.20       52.54     20.46 o 
   5 -10  11     2040.97     2120.13     63.86 o 
   6 -10  11     2481.79     2508.82     86.91 o 
   7 -10  11      146.73      197.17     33.70 o 
  -7  -9  11     1130.49     1154.60     73.19 o 
  -6  -9  11      138.61      136.44     34.90 o 
  -5  -9  11        3.99       23.56     35.83 o 
  -4  -9  11      132.65      192.35     31.89 o 
  -3  -9  11      428.97      456.31     35.89 o 
  -2  -9  11     2451.18     2333.04     66.46 o 
  -1  -9  11      370.45      307.12     29.51 o 
   0  -9  11      186.45      225.38     32.77 o 
   1  -9  11     2843.99     2740.40     93.46 o 
   2  -9  11      120.48      111.43     25.46 o 
   3  -9  11      200.81      233.18     26.05 o 
   4  -9  11      229.44      245.01     27.99 o 
   5  -9  11       97.78      128.82     27.14 o 
   6  -9  11      188.49      203.83     30.32 o 
   7  -9  11      103.97      108.10     38.15 o 
   8  -9  11     1241.32     1253.77     96.02 o 
  -8  -8  11      240.37      242.39     62.73 o 
  -7  -8  11        0.50      -31.75     31.75 o 
  -6  -8  11       26.02       20.67     30.56 o 
  -5  -8  11     2504.54     2509.20    119.28 o 
  -4  -8  11     1021.14     1069.46     80.44 o 
  -3  -8  11      358.80      330.85     31.53 o 
  -2  -8  11       51.46       46.50     23.67 o 
  -1  -8  11      541.18      542.94     32.46 o 
   0  -8  11     4019.43     4143.41    111.30 o 
   1  -8  11       42.23       28.87     26.94 o 
   2  -8  11      343.17      343.16     26.01 o 
   3  -8  11       71.24       42.67     18.70 o 
   4  -8  11     2389.63     2332.31     62.66 o 
   5  -8  11      191.85      249.45     35.95 o 
   6  -8  11      144.27      123.96     28.58 o 
   7  -8  11        1.03       61.76     36.15 o 
  -8  -7  11      117.63      147.14    105.19 o 
  -7  -7  11     1454.41     1334.57     78.32 o 
  -6  -7  11      243.49      265.96     34.38 o 
  -5  -7  11      457.74      543.62     51.01 o 
  -4  -7  11        2.12       -6.78     23.29 o 
  -3  -7  11     1819.36     1825.28     56.39 o 
  -2  -7  11     2955.80     2842.11     95.86 o 
  -1  -7  11       18.53       -2.09     19.44 o 
   0  -7  11      228.69      212.41     23.40 o 
   1  -7  11     3084.55     3035.34     67.76 o 
   2  -7  11     1369.25     1348.99     43.41 o 
   3  -7  11      714.82      622.63     99.88 o 
   4  -7  11      223.42      211.38     25.85 o 
   5  -7  11        9.49        0.46     26.36 o 
   6  -7  11      594.47      635.51     46.47 o 
   7  -7  11      177.84      244.21     56.54 o 
  -9  -6  11       21.88      -23.47     49.08 o 
  -8  -6  11       19.35        1.12     32.57 o 
  -7  -6  11      789.72      885.67     47.51 o 
  -6  -6  11      232.02      198.43     45.37 o 
  -5  -6  11      806.28      814.08     56.29 o 
  -4  -6  11      643.96      628.79     41.18 o 
  -3  -6  11      225.55      241.16     25.75 o 
  -2  -6  11      177.44      187.84     23.32 o 
  -1  -6  11     2745.43     2811.94     66.99 o 
   0  -6  11     6537.44     6557.98    126.01 o 
   1  -6  11      494.88      522.34     26.87 o 
   2  -6  11      761.40      690.08     31.26 o 
   3  -6  11     4207.93     4236.03     89.10 o 
   4  -6  11     2790.90     2758.28     83.09 o 
   5  -6  11      747.26      685.72     44.49 o 
   6  -6  11        0.20       35.10     30.77 o 
   7  -6  11        9.12      -32.11     32.11 o 
  -9  -5  11     1322.02     1471.84    104.13 o 
  -8  -5  11      959.55      937.90     49.23 o 
  -7  -5  11        3.81      -21.97     27.96 o 
  -6  -5  11        0.95      -14.98     54.63 o 
  -5  -5  11       84.58       94.10     37.77 o 
  -4  -5  11     2578.51     2399.47     63.55 o 
  -3  -5  11       39.22       29.36     25.97 o 
  -2  -5  11      213.30      246.24     22.60 o 
  -1  -5  11     1003.03     1012.22     36.87 o 
   0  -5  11      498.58      459.63     20.59 o 
   1  -5  11       50.71       41.31     13.29 o 
   2  -5  11     1520.78     1512.38     89.19 o 
   3  -5  11     1297.98     1308.63     44.43 o 
   4  -5  11       55.28       51.40     22.26 o 
   5  -5  11      205.53      207.00     33.79 o 
   6  -5  11     2821.96     2705.96     89.83 o 
   7  -5  11      891.62      857.38     55.93 o 
  -9  -4  11       54.15        4.03     45.28 o 
  -8  -4  11        3.81      -40.75     40.75 o 
  -7  -4  11     1696.93     1734.08     87.76 o 
  -6  -4  11     2311.50     2158.01     62.64 o 
  -5  -4  11      280.97      243.20     36.45 o 
  -4  -4  11       32.88       13.67     10.67 o 
  -3  -4  11      541.09      571.27     43.12 o 
  -2  -4  11     4148.00     4180.76     87.54 o 
  -1  -4  11     1891.17     1869.12     41.07 o 
   0  -4  11     2504.61     2458.98     43.36 o 
   1  -4  11      700.02      678.61     21.70 o 
   2  -4  11     1668.49     1604.43     46.98 o 
   3  -4  11      149.44      172.56     22.88 o 
   4  -4  11      174.72      163.32     29.57 o 
   5  -4  11      649.81      628.04     44.06 o 
   6  -4  11      174.56      185.56     60.38 o 
   7  -4  11      183.99      145.90     39.21 o 
 -10  -3  11        4.13       41.39     57.18 o 
  -9  -3  11      284.96      330.20    105.62 o 
  -8  -3  11      888.90      991.37    148.72 o 
  -7  -3  11      185.74      165.89     39.19 o 
  -6  -3  11      810.19      791.90     39.16 o 
  -5  -3  11     2508.41     2539.62     65.02 o 
  -4  -3  11     3463.64     3457.00     77.17 o 
  -3  -3  11     1092.93     1088.64     38.39 o 
  -2  -3  11      517.24      504.30     34.14 o 
  -1  -3  11     1687.36     1626.63     38.24 o 
   0  -3  11     1492.93     1511.40     44.33 o 
   1  -3  11     1174.68     1187.50     50.36 o 
   2  -3  11       97.40      106.79     18.39 o 
   3  -3  11      842.38      869.03     44.80 o 
   4  -3  11     1424.02     1344.60     57.60 o 
   5  -3  11      739.43      629.54     44.79 o 
   6  -3  11       81.02       93.24     35.60 o 
   7  -3  11      103.12      108.24     40.38 o 
 -10  -2  11       59.12       55.05     58.04 o 
  -9  -2  11      657.87      728.54     61.93 o 
  -8  -2  11      142.16      128.69     41.83 o 
  -7  -2  11      162.41      121.53     37.18 o 
  -6  -2  11     1245.81     1237.94     61.89 o 
  -5  -2  11       54.86       35.92     18.84 o 
  -4  -2  11      467.92      457.16     61.39 o 
  -3  -2  11       29.10       59.08     16.37 o 
  -2  -2  11     6895.34     6725.59     94.78 o 
  -1  -2  11     1843.47     1775.69     35.69 o 
   0  -2  11      373.64      304.79     21.65 o 
   1  -2  11       51.63       72.59     22.93 o 
   2  -2  11     3477.29     3489.56     65.47 o 
   3  -2  11     3608.35     3585.08     97.59 o 
   4  -2  11      233.42      255.79     33.33 o 
   5  -2  11       57.93       16.18     33.93 o 
   6  -2  11     1136.95     1125.99     83.86 o 
 -10  -1  11     1136.25     1117.21     95.16 o 
  -9  -1  11      274.09      262.53     85.35 o 
  -8  -1  11     1055.37     1078.93    134.64 o 
  -7  -1  11      671.44      598.35     48.75 o 
  -6  -1  11     2370.02     2278.76     81.37 o 
  -5  -1  11      156.05      180.96     30.90 o 
  -4  -1  11      371.86      402.03     34.34 o 
  -3  -1  11        6.45       13.91     13.55 o 
  -2  -1  11      312.10      348.36     17.10 o 
  -1  -1  11       52.22       39.01     13.06 o 
   0  -1  11     2723.28     2656.83     52.52 o 
   1  -1  11      247.85      286.92     19.41 o 
   2  -1  11       88.43      114.66     19.30 o 
   3  -1  11        5.06       -5.49     24.24 o 
   4  -1  11      784.20      687.11     60.60 o 
   5  -1  11     1294.35     1164.72     59.74 o 
   6  -1  11     1162.37     1170.66     66.57 o 
  -9   0  11      361.86      376.62     52.00 o 
  -8   0  11     1391.76     1325.31     69.98 o 
  -7   0  11      638.38      673.75     61.66 o 
  -6   0  11        0.56       30.72     28.36 o 
  -5   0  11      396.80      375.77     40.97 o 
  -4   0  11     3346.94     3265.41     75.74 o 
  -3   0  11      900.17      827.24     47.06 o 
  -2   0  11       42.10       42.49     14.63 o 
  -1   0  11      612.65      525.01     74.31 o 
   0   0  11     1369.45     1307.77     35.39 o 
   1   0  11     1255.86     1302.42     41.60 o 
   2   0  11       96.45       98.93     20.30 o 
   3   0  11     1461.73     1560.12     49.50 o 
   4   0  11        8.29       34.05     50.36 o 
   5   0  11      335.36      411.24     44.49 o 
   6   0  11      418.60      426.84     47.68 o 
  -9   1  11      207.73      138.83     44.96 o 
  -8   1  11      212.52      137.28     41.07 o 
  -7   1  11      221.24      259.26     47.80 o 
  -6   1  11     2055.37     2016.11    151.71 o 
  -5   1  11     1321.50     1209.37     83.38 o 
  -4   1  11      209.20      181.95     18.82 o 
  -3   1  11      163.71      142.66     17.63 o 
  -2   1  11     2726.04     2866.04     67.27 o 
  -1   1  11     2736.68     2797.55     78.50 o 
   0   1  11        2.74       13.49     13.75 o 
   1   1  11      275.64      302.83     27.99 o 
   2   1  11      566.13      574.81     30.94 o 
   3   1  11      740.27      614.00    104.02 o 
   4   1  11      354.39      413.70     41.74 o 
   5   1  11      433.07      422.74     45.12 o 
   6   1  11       17.34      -35.42     52.06 o 
  -9   2  11       90.87      134.28     44.03 o 
  -8   2  11     1007.16      973.80    102.85 o 
  -7   2  11      264.73      274.64     39.68 o 
  -6   2  11      834.14      821.46     59.10 o 
  -5   2  11       75.81       70.59     22.07 o 
  -4   2  11     1909.70     1816.78     46.79 o 
  -3   2  11     1181.46     1212.92     42.67 o 
  -2   2  11     1274.42     1209.82     74.25 o 
  -1   2  11        0.15        8.97     16.95 o 
   0   2  11     1561.08     1469.80     59.25 o 
   1   2  11     2519.48     2522.86     64.24 o 
   2   2  11      183.85      138.25     27.44 o 
   3   2  11       22.35       10.90     22.54 o 
   4   2  11      548.29      505.78     44.96 o 
   5   2  11     1118.16     1241.26     66.39 o 
  -9   3  11        5.48      -32.40     38.19 o 
  -8   3  11      879.68      912.41     59.22 o 
  -7   3  11      160.72      172.74     36.66 o 
  -6   3  11      547.24      593.94     36.45 o 
  -5   3  11     1202.46     1151.41     38.65 o 
  -4   3  11      517.03      543.73     53.98 o 
  -3   3  11      923.46      890.17     37.36 o 
  -2   3  11     1268.87     1213.34     44.15 o 
  -1   3  11     1254.99     1195.81     54.47 o 
   0   3  11      222.09      195.16     30.41 o 
   1   3  11       80.77       53.70     26.49 o 
   2   3  11      503.35      504.18     42.36 o 
   3   3  11     3839.41     3857.50    195.02 o 
   4   3  11      717.46      673.21     65.51 o 
   5   3  11       60.94        3.41     50.36 o 
  -9   4  11     1279.59     1313.50     97.72 o 
  -8   4  11       58.18        9.99     36.35 o 
  -7   4  11       77.60      118.17     34.73 o 
  -6   4  11     1500.79     1423.99     52.78 o 
  -5   4  11     1001.62     1043.24     37.14 o 
  -4   4  11      280.57      301.55     27.45 o 
  -3   4  11      453.54      324.78     88.00 o 
  -2   4  11      171.31      165.05     23.63 o 
  -1   4  11      910.41      908.92     50.37 o 
   0   4  11       44.53       26.42     26.00 o 
   1   4  11     1062.53      988.92     55.34 o 
   2   4  11       96.89       87.67     43.95 o 
   3   4  11       56.98       53.21     33.29 o 
   4   4  11       18.74       81.51     44.81 o 
  -9   5  11        4.33      -52.92     52.92 o 
  -8   5  11      804.13      810.65     57.58 o 
  -7   5  11     1713.73     1793.68     73.95 o 
  -6   5  11       18.77       31.30     20.45 o 
  -5   5  11      118.20      109.59     31.52 o 
  -4   5  11     1889.64     1942.19     75.92 o 
  -3   5  11     1897.23     1924.96     78.04 o 
  -2   5  11      336.19      362.06     38.19 o 
  -1   5  11        9.52       10.12     26.53 o 
   0   5  11        7.33       18.21     26.84 o 
   1   5  11     1976.29     1798.73     74.95 o 
   2   5  11      625.00      711.42     57.82 o 
   3   5  11      109.56      138.26     50.78 o 
  -8   6  11       20.03       -9.24     34.50 o 
  -7   6  11       21.49       25.28     26.56 o 
  -6   6  11      204.14      208.15     25.96 o 
  -5   6  11     1480.52     1425.94     54.12 o 
  -4   6  11      210.12      216.52     28.66 o 
  -3   6  11        7.50       23.59     27.64 o 
  -2   6  11      517.57      458.16     42.24 o 
  -1   6  11     1967.33     1881.41     76.28 o 
   0   6  11      466.62      477.19     62.94 o 
   1   6  11       49.55       24.61     33.35 o 
   2   6  11      261.21      267.62     41.65 o 
  -7   7  11      714.04      689.94     36.93 o 
  -6   7  11      403.22      400.76     30.95 o 
  -5   7  11      164.64      167.87     28.97 o 
  -4   7  11      201.38      255.97    115.01 o 
  -3   7  11      680.47      715.00     51.07 o 
  -2   7  11     1694.79     1664.03     74.00 o 
  -1   7  11        3.81       11.56     31.34 o 
   0   7  11       24.18       20.88     34.99 o 
   1   7  11     1067.69     1130.87     89.62 o 
  -7   8  11     1241.84     1192.12     68.71 o 
  -6   8  11      726.70      724.34     53.39 o 
  -5   8  11      533.30      481.18     46.47 o 
  -4   8  11       95.76      108.87     35.29 o 
  -3   8  11      363.57      429.88     45.63 o 
  -2   8  11       69.96       60.50     33.59 o 
  -1   8  11      408.61      464.51     48.10 o 
  -6   9  11      237.10      244.52     61.88 o 
  -5   9  11      708.25      754.48     82.36 o 
  -4   9  11     1206.50     1148.79     93.03 o 
  -2 -15  12        2.91      -30.30     64.86 o 
  -1 -15  12      472.03      397.30     82.79 o 
   0 -15  12      262.21      328.38     50.84 o 
   1 -15  12      126.34      210.34     46.52 o 
   2 -15  12       40.92       -0.18     39.94 o 
   3 -15  12      275.57      211.79     45.92 o 
   4 -15  12      289.03      313.23     63.58 o 
  -3 -14  12        2.03       15.79     66.15 o 
  -2 -14  12       34.91       11.44     42.84 o 
  -1 -14  12     1039.43     1198.71     91.75 o 
   0 -14  12     1254.66     1353.45     73.27 o 
   1 -14  12      398.22      390.81     88.55 o 
   2 -14  12       77.61       76.62     41.92 o 
   3 -14  12      561.47      604.91     54.62 o 
   4 -14  12      399.85      462.84     52.59 o 
   5 -14  12       58.41       86.58     43.64 o 
  -4 -13  12      116.61       99.16     69.56 o 
  -3 -13  12      766.22      797.21     75.11 o 
  -2 -13  12       54.13      -36.89     55.26 o 
  -1 -13  12       93.50       90.19     39.72 o 
   0 -13  12       20.44       57.32     56.54 o 
   1 -13  12     1231.47     1261.60     67.87 o 
   2 -13  12     1453.20     1438.50     71.54 o 
   3 -13  12      118.71       75.38     48.86 o 
   4 -13  12        2.00        0.46     38.61 o 
   5 -13  12      836.29      802.46     60.12 o 
   6 -13  12      168.80      173.92     35.81 o 
  -5 -12  12      585.38      572.45     59.26 o 
  -4 -12  12      133.35      120.42     36.66 o 
  -3 -12  12       20.07       68.51     39.90 o 
  -2 -12  12        2.65       -7.67     42.25 o 
  -1 -12  12     2030.12     1962.79     81.09 o 
   0 -12  12      317.42      316.64     55.69 o 
   1 -12  12      145.45      127.61     45.02 o 
   2 -12  12        5.16       27.66     35.12 o 
   3 -12  12      720.17      600.52     51.06 o 
   4 -12  12     1254.74     1354.30     67.86 o 
   5 -12  12      448.48      472.96     39.06 o 
   6 -12  12      350.45      317.89     37.18 o 
   7 -12  12      169.25      305.38     47.36 o 
  -5 -11  12      825.05      801.70     50.28 o 
  -4 -11  12        7.03        5.70     32.72 o 
  -3 -11  12      374.84      350.61     37.78 o 
  -2 -11  12      177.20      196.29     39.16 o 
  -1 -11  12      356.66      362.26     46.30 o 
   0 -11  12      248.32      281.52     39.58 o 
   1 -11  12      807.43      864.19     71.27 o 
   2 -11  12     1240.97     1126.80    109.25 o 
   3 -11  12      339.41      341.80     42.64 o 
   4 -11  12       63.53       49.00     33.68 o 
   5 -11  12     1356.12     1274.11     65.65 o 
   6 -11  12      446.83      437.87     48.23 o 
   7 -11  12      455.61      484.80     51.72 o 
  -6 -10  12      527.98      557.37     47.40 o 
  -5 -10  12       17.62       51.12     38.04 o 
  -4 -10  12        6.25       -4.11     29.93 o 
  -3 -10  12     1470.70     1537.52     67.80 o 
  -2 -10  12     1113.72     1096.90     49.43 o 
  -1 -10  12      266.88      280.70     54.62 o 
   0 -10  12        2.95       19.43     30.39 o 
   1 -10  12      505.82      527.63     71.05 o 
   2 -10  12     1067.93     1130.91     58.42 o 
   3 -10  12       66.48       69.50     33.27 o 
   4 -10  12     1524.44     1371.37     66.52 o 
   5 -10  12       15.72       53.66     27.92 o 
   6 -10  12      788.03      842.76     44.81 o 
   7 -10  12      118.84       63.84     37.27 o 
  -7  -9  12      146.10      203.76     71.48 o 
  -6  -9  12       16.95       31.52     35.18 o 
  -5  -9  12     2032.49     1970.11     68.30 o 
  -4  -9  12     1328.03     1278.34     55.04 o 
  -3  -9  12      570.63      586.98     39.37 o 
  -2  -9  12        7.29       37.81     25.47 o 
  -1  -9  12      719.67      804.52     49.09 o 
   0  -9  12     4043.04     3972.72    127.17 o 
   1  -9  12       49.86       14.85     46.30 o 
   2  -9  12       18.07       -7.41     32.22 o 
   3  -9  12      372.41      402.28     30.50 o 
   4  -9  12      208.99      238.06     28.93 o 
   5  -9  12      886.17      940.64     44.53 o 
   6  -9  12       10.17        1.74     28.03 o 
   7  -9  12       86.43      114.75     38.73 o 
  -7  -8  12      340.82      383.21     42.00 o 
  -6  -8  12     1026.14     1059.96     54.70 o 
  -5  -8  12      167.18      159.38     32.91 o 
  -4  -8  12      106.58       87.25     34.58 o 
  -3  -8  12     1459.53     1437.47     53.87 o 
  -2  -8  12      514.07      526.96     38.24 o 
  -1  -8  12     1011.88      993.27     47.33 o 
   0  -8  12        0.80       -6.96     26.20 o 
   1  -8  12     1806.86     1886.88     70.52 o 
   2  -8  12     4834.08     4758.08     97.99 o 
   3  -8  12      365.47      366.45     32.52 o 
   4  -8  12       58.55       22.75     36.38 o 
   5  -8  12      412.16      454.43     46.09 o 
   6  -8  12      901.63      856.47     53.65 o 
   7  -8  12      871.72      928.37     58.07 o 
  -8  -7  12       12.89      -11.27     37.11 o 
  -7  -7  12      716.60      709.85     47.15 o 
  -6  -7  12      388.48      350.76     37.64 o 
  -5  -7  12      150.77      170.25     31.34 o 
  -4  -7  12      479.01      506.07     35.71 o 
  -3  -7  12      354.09      362.88     33.36 o 
  -2  -7  12     1750.43     1705.31     54.58 o 
  -1  -7  12      538.26      599.73     33.12 o 
   0  -7  12     2939.26     2807.43     87.13 o 
   1  -7  12       10.78       22.90     33.71 o 
   2  -7  12       51.41       59.26     21.15 o 
   3  -7  12       95.32       54.33     45.53 o 
   4  -7  12     1059.07     1120.19     45.08 o 
   5  -7  12     1510.51     1454.21     64.22 o 
   6  -7  12        2.16        0.58     33.03 o 
   7  -7  12      390.17      425.87     78.95 o 
  -8  -6  12     1881.66     1878.82     90.90 o 
  -7  -6  12       76.52       90.52     32.94 o 
  -6  -6  12        1.03      -26.42     26.42 o 
  -5  -6  12     2165.98     2212.89     65.73 o 
  -4  -6  12     1219.49     1160.20     47.44 o 
  -3  -6  12       31.78        7.91     21.48 o 
  -2  -6  12      123.23      166.63     23.24 o 
  -1  -6  12       44.65       47.79     26.55 o 
   0  -6  12     2230.01     2148.53     57.16 o 
   1  -6  12       80.05       93.61     20.04 o 
   2  -6  12     1757.39     1731.03     50.65 o 
   3  -6  12       73.73       86.25     22.63 o 
   4  -6  12      841.54      867.50     39.81 o 
   5  -6  12      322.94      304.76     37.27 o 
   6  -6  12      494.42      477.07     45.52 o 
   7  -6  12     1922.77     1982.86     81.59 o 
  -9  -5  12      456.71      441.68     73.40 o 
  -8  -5  12       11.57      -40.23     43.14 o 
  -7  -5  12      536.45      499.79     80.65 o 
  -6  -5  12     2022.03     1897.37    186.16 o 
  -5  -5  12      504.47      513.11     34.56 o 
  -4  -5  12      164.48      183.19     25.90 o 
  -3  -5  12      750.98      772.16     36.34 o 
  -2  -5  12     5195.21     5213.78    106.36 o 
  -1  -5  12      722.65      742.84     39.27 o 
   0  -5  12       17.01       21.36     14.03 o 
   1  -5  12      398.66      380.16     43.34 o 
   2  -5  12      693.30      706.21     43.02 o 
   3  -5  12      456.00      485.86     31.02 o 
   4  -5  12      288.11      349.09     35.76 o 
   5  -5  12       48.16       40.49     32.22 o 
   6  -5  12      520.07      469.71     45.11 o 
   7  -5  12      153.78      170.70     59.32 o 
  -9  -4  12      313.37      397.72     74.25 o 
  -8  -4  12      665.53      730.01     61.79 o 
  -7  -4  12      190.65      221.09     45.74 o 
  -6  -4  12       58.10       66.95     25.79 o 
  -5  -4  12      688.21      701.94     36.42 o 
  -4  -4  12     1132.63     1175.37     56.90 o 
  -3  -4  12     1053.28      981.16     52.64 o 
  -2  -4  12       57.63       59.78     18.86 o 
  -1  -4  12      868.38      879.95     35.49 o 
   0  -4  12     2563.78     2518.98     45.54 o 
   1  -4  12     2532.41     2541.78     61.46 o 
   2  -4  12       18.22       -9.62     19.39 o 
   3  -4  12      131.45      143.37     24.06 o 
   4  -4  12      428.00      393.00     50.36 o 
   5  -4  12     2787.16     2765.67     90.01 o 
   6  -4  12       17.23       -9.33     34.22 o 
  -9  -3  12       39.32       -2.13     55.90 o 
  -8  -3  12      775.69      753.01     84.71 o 
  -7  -3  12      119.23      123.13     43.53 o 
  -6  -3  12     2317.28     2344.95     86.75 o 
  -5  -3  12       14.82       20.74     20.19 o 
  -4  -3  12      677.64      663.40     32.78 o 
  -3  -3  12       19.28       -6.03     17.42 o 
  -2  -3  12      781.59      826.42     34.80 o 
  -1  -3  12      718.59      735.87     27.05 o 
   0  -3  12       14.28       -0.92     16.08 o 
   1  -3  12       11.07       17.05      9.00 o 
   2  -3  12     3430.47     3543.22    124.72 o 
   3  -3  12     1606.19     1630.12     62.29 o 
   4  -3  12      161.47      164.14     33.02 o 
   5  -3  12       84.66       75.49     33.95 o 
   6  -3  12      458.65      431.10     46.61 o 
  -9  -2  12       14.77       27.63     85.14 o 
  -8  -2  12        2.46      -37.94     37.94 o 
  -7  -2  12      216.38      182.51     40.89 o 
  -6  -2  12     1437.00     1402.62     67.58 o 
  -5  -2  12      294.45      301.07     37.42 o 
  -4  -2  12     1539.14     1522.59     63.66 o 
  -3  -2  12       36.84       36.24     17.26 o 
  -2  -2  12     1401.96     1289.63     36.11 o 
  -1  -2  12      377.47      366.96     24.61 o 
   0  -2  12      271.85      268.04     29.23 o 
   1  -2  12      819.77      825.95     30.09 o 
   2  -2  12       99.60      105.51     26.60 o 
   3  -2  12      357.34      345.90     35.15 o 
   4  -2  12     1246.91     1196.43     58.54 o 
   5  -2  12     1349.01     1404.56     67.08 o 
   6  -2  12      278.00      314.32     44.81 o 
  -9  -1  12      184.28      221.24     49.41 o 
  -8  -1  12     2974.67     3045.74    152.35 o 
  -7  -1  12      573.67      635.85     51.40 o 
  -6  -1  12       10.19       12.01     31.23 o 
  -5  -1  12     1151.84     1339.56    100.71 o 
  -4  -1  12     2198.84     2225.31     77.25 o 
  -3  -1  12     2609.27     2557.95     64.90 o 
  -2  -1  12        1.80       -4.37     11.89 o 
  -1  -1  12      430.52      445.27     25.45 o 
   0  -1  12     1479.87     1393.04     43.95 o 
   1  -1  12     2197.20     2157.06     56.09 o 
   2  -1  12       16.07       -0.15     18.04 o 
   3  -1  12     1137.67     1021.16     52.80 o 
   4  -1  12       99.91      107.82     32.32 o 
   5  -1  12      542.65      481.01     46.56 o 
   6  -1  12       30.23       32.43     52.06 o 
  -9   0  12      252.99      169.34     47.39 o 
  -8   0  12       15.17      -17.90     37.47 o 
  -7   0  12       19.47       -9.22     32.87 o 
  -6   0  12     2452.06     2431.17     87.15 o 
  -5   0  12     1137.33     1278.96     61.25 o 
  -4   0  12       72.80       58.50     21.15 o 
  -3   0  12      300.13      265.89     25.64 o 
  -2   0  12     2165.69     2217.25     50.16 o 
   0   0  12     2360.62     2416.83     52.41 o 
   1   0  12        1.45       -3.62     16.80 o 
   2   0  12     1022.87     1038.18     41.08 o 
   3   0  12     1748.09     1605.50     66.05 o 
   4   0  12      105.33       78.79     33.42 o 
   5   0  12       10.76       33.79     35.42 o 
  -9   1  12       11.98       -0.37     43.17 o 
  -8   1  12      415.09      428.45     79.37 o 
  -7   1  12       22.65       27.82     33.92 o 
  -6   1  12        7.28       37.09     30.07 o 
  -5   1  12      100.61       75.55     23.69 o 
  -4   1  12      725.69      771.04     37.33 o 
  -3   1  12      556.41      560.73     26.98 o 
  -2   1  12      124.59       91.18     20.37 o 
  -1   1  12       11.35       27.37     18.11 o 
   0   1  12     1583.15     1544.33     60.79 o 
   1   1  12     2463.99     2400.42     62.96 o 
   2   1  12      395.80      420.36     29.17 o 
   3   1  12       49.12       83.31     32.38 o 
   4   1  12      147.41      108.33     35.72 o 
   5   1  12     2139.86     2311.67    124.18 o 
  -9   2  12        0.83       -0.85     61.45 o 
  -8   2  12     1479.49     1532.05     90.68 o 
  -7   2  12      877.33      835.11    101.99 o 
  -6   2  12      215.50      192.92     39.90 o 
  -5   2  12      426.85      356.19     37.25 o 
  -4   2  12      842.30      839.48     39.15 o 
  -3   2  12       41.98       24.59     19.88 o 
  -2   2  12      104.99      142.96     27.76 o 
  -1   2  12     2110.57     1977.90     69.83 o 
   0   2  12      443.37      502.79     42.25 o 
   1   2  12      739.09      673.78     44.81 o 
   2   2  12      632.83      686.24     46.28 o 
   3   2  12     1003.81      984.76     52.96 o 
   4   2  12      113.45       94.62     77.88 o 
   5   2  12       16.67      -18.35     50.36 o 
  -8   3  12      414.08      507.87     52.02 o 
  -7   3  12       71.64       89.23     36.72 o 
  -6   3  12     1152.55     1041.80     47.78 o 
  -5   3  12     3048.26     3010.64    110.74 o 
  -4   3  12      142.51      167.23     21.93 o 
  -3   3  12        2.52       14.11     19.93 o 
  -2   3  12     1083.77     1139.73     45.25 o 
  -1   3  12      981.43     1118.42     72.97 o 
   0   3  12      530.49      496.34     41.26 o 
   1   3  12      694.39      761.69     48.85 o 
   2   3  12      553.98      608.01     47.10 o 
   3   3  12      291.05      339.31     41.01 o 
  -8   4  12      686.81      779.83     64.86 o 
  -7   4  12      644.65      633.93    119.27 o 
  -6   4  12       12.83       14.19     24.93 o 
  -5   4  12      203.23      208.20     29.03 o 
  -4   4  12      120.89      105.14     24.66 o 
  -2   4  12     1755.99     1812.86    118.85 o 
  -1   4  12       81.84       81.74     29.95 o 
   0   4  12      181.36      158.14     34.00 o 
   1   4  12     1740.99     1751.32    134.21 o 
   2   4  12      461.50      433.81     44.81 o 
   3   4  12        5.79       28.17     44.38 o 
  -8   5  12       13.43       32.59     37.63 o 
  -7   5  12      694.27      690.73     54.48 o 
  -6   5  12      343.50      301.18     33.70 o 
  -5   5  12      638.51      641.32     33.61 o 
  -4   5  12       30.15        1.10     22.74 o 
  -3   5  12        1.36       11.08     27.46 o 
  -2   5  12       76.94       77.35     30.54 o 
  -1   5  12     1325.81     1326.21     64.88 o 
   0   5  12     1587.11     1620.37     83.64 o 
   1   5  12        0.91        1.92     30.24 o 
   2   5  12        5.79       30.30     45.23 o 
  -7   6  12      132.08      121.94     30.96 o 
  -6   6  12       92.48       56.38     27.70 o 
  -5   6  12      496.48      494.49     72.55 o 
  -4   6  12       84.91       65.71     31.10 o 
  -3   6  12     1428.22     1367.54     67.33 o 
  -2   6  12       51.69       64.28     31.75 o 
  -1   6  12       35.93       26.26     32.48 o 
   0   6  12       35.40       87.96     34.34 o 
   1   6  12      776.18      780.51     76.81 o 
  -7   7  12     1567.71     1744.10    116.07 o 
  -6   7  12      251.68      284.77     30.08 o 
  -5   7  12        2.06       -4.61     25.43 o 
  -4   7  12        5.42       27.79     36.06 o 
  -3   7  12      166.04      237.58     56.97 o 
  -2   7  12      549.79      578.78     49.88 o 
  -1   7  12      431.85      463.44     47.36 o 
  -6   8  12       33.54       51.64     36.81 o 
  -5   8  12     2558.93     2730.30    141.25 o 
  -4   8  12      785.04      787.34     81.51 o 
   2 -15  13       48.87      118.21     59.32 o 
  -2 -14  13      566.98      618.78     90.90 o 
  -1 -14  13       22.19       -6.90     42.42 o 
   0 -14  13       47.20       29.91     55.90 o 
   1 -14  13     1434.88     1427.45    181.37 o 
   2 -14  13      626.67      621.34     56.37 o 
   3 -14  13       18.14      -43.31     43.31 o 
   4 -14  13      110.53      129.63     45.92 o 
  -4 -13  13       51.86      -60.17     60.17 o 
  -3 -13  13      216.80      262.27     57.18 o 
  -2 -13  13        0.80      -28.69     56.54 o 
  -1 -13  13      355.91      356.25     81.29 o 
   0 -13  13      754.28      775.84     58.74 o 
   1 -13  13      134.88      139.42     41.95 o 
   2 -13  13      121.99      169.80     43.60 o 
   3 -13  13     1281.71     1229.57     69.02 o 
   4 -13  13      668.13      662.69     56.49 o 
   5 -13  13      141.20      183.27     47.16 o 
  -5 -12  13      869.13      854.50     67.68 o 
  -4 -12  13      346.37      369.48     57.62 o 
  -3 -12  13      192.11      210.01     45.51 o 
  -2 -12  13       82.60       59.32     41.32 o 
  -1 -12  13      876.41      979.05     61.68 o 
   0 -12  13      367.37      376.74     47.05 o 
   1 -12  13      418.52      414.35     47.98 o 
   2 -12  13      201.90      218.67     42.75 o 
   3 -12  13        0.37      -43.65     53.98 o 
   4 -12  13      104.35      129.55     41.83 o 
   5 -12  13       98.70      139.56     43.33 o 
   6 -12  13     1200.53     1380.85    119.49 o 
  -6 -11  13      511.25      472.83     76.39 o 
  -5 -11  13      175.75      136.92     38.44 o 
  -4 -11  13      116.64      106.34     36.13 o 
  -3 -11  13      963.81      874.82     88.34 o 
  -2 -11  13     1379.82     1351.91    207.40 o 
  -1 -11  13      129.02      147.03     71.69 o 
   0 -11  13       75.83      115.73     59.32 o 
   1 -11  13     1122.64     1112.89     62.62 o 
   2 -11  13     1635.59     1580.32     72.87 o 
   3 -11  13       36.67       33.28     37.11 o 
   4 -11  13      505.14      479.85     48.17 o 
   5 -11  13        3.46       10.89     28.81 o 
   6 -11  13      254.44      322.74     46.60 o 
  -6 -10  13       36.60       18.27     36.07 o 
  -5 -10  13     1218.14     1124.21     99.32 o 
  -4 -10  13      970.56      883.56     53.86 o 
  -3 -10  13        5.21        2.16     30.32 o 
  -2 -10  13       80.54       98.24     37.63 o 
  -1 -10  13     2192.15     2158.44     88.98 o 
   0 -10  13      940.88      967.59     56.65 o 
   1 -10  13      525.17      557.54     47.78 o 
   2 -10  13       21.67      -20.97     32.12 o 
   3 -10  13      123.64      129.19     49.08 o 
   4 -10  13     2459.98     2346.35     87.68 o 
   5 -10  13      243.14      245.26     34.31 o 
   6 -10  13      254.22      211.28     35.19 o 
  -7  -9  13       77.46       88.34     59.74 o 
  -6  -9  13       72.90       73.58     35.83 o 
  -5  -9  13        4.83       20.29     32.01 o 
  -4  -9  13        9.45       33.78     30.58 o 
  -3  -9  13       57.27       45.50     30.17 o 
  -2  -9  13     1030.41     1074.49     48.63 o 
  -1  -9  13      231.37      195.25     46.30 o 
   0  -9  13      333.46      295.97     39.14 o 
   1  -9  13      391.80      342.79     40.07 o 
   2  -9  13     1645.18     1556.87     69.26 o 
   3  -9  13      527.06      516.30     73.40 o 
   4  -9  13      149.19      114.65     24.00 o 
   5  -9  13      168.59      180.82     44.17 o 
   6  -9  13      670.18      786.46     54.46 o 
  -7  -8  13     1084.53     1067.72     86.30 o 
  -6  -8  13     1378.69     1386.85     60.38 o 
  -5  -8  13      161.94      107.52     32.51 o 
  -4  -8  13      635.62      688.92     55.48 o 
  -3  -8  13     1702.44     1669.93     59.26 o 
  -2  -8  13      160.17      152.62     28.75 o 
  -1  -8  13        0.09       22.26     30.39 o 
   0  -8  13      381.37      443.05     41.31 o 
   1  -8  13      222.42      196.74     34.82 o 
   2  -8  13      312.34      333.53     39.27 o 
   3  -8  13        0.45        1.21     24.20 o 
   4  -8  13     1760.01     1759.93     59.66 o 
   5  -8  13      297.43      380.81     41.09 o 
   6  -8  13       43.46       47.96     37.77 o 
  -8  -7  13      328.26      188.62     66.15 o 
  -7  -7  13      291.72      300.56     39.78 o 
  -6  -7  13       38.38       53.09     33.25 o 
  -5  -7  13      416.78      405.84     37.08 o 
  -4  -7  13     3780.29     3882.59    106.14 o 
  -3  -7  13      101.78      124.28     27.28 o 
  -2  -7  13      334.74      336.83     30.87 o 
  -1  -7  13       18.90        4.02     21.83 o 
   0  -7  13     1008.58     1013.81     53.75 o 
   1  -7  13      696.81      605.44     44.19 o 
   2  -7  13      153.70      155.03     24.92 o 
   3  -7  13       73.63       40.33     38.27 o 
   4  -7  13      310.93      285.49     38.31 o 
   5  -7  13      104.30      109.53     34.84 o 
   6  -7  13      736.02      730.56     53.07 o 
  -8  -6  13      333.56      279.09     72.12 o 
  -7  -6  13      952.62      972.26     61.89 o 
  -6  -6  13     1825.59     1944.77     66.11 o 
  -5  -6  13       34.50       -0.37     27.04 o 
  -4  -6  13       30.99       50.00     27.14 o 
  -3  -6  13     1142.07     1061.49     44.46 o 
  -2  -6  13     3072.74     2982.94    151.88 o 
  -1  -6  13     1132.74     1172.64     46.78 o 
   0  -6  13       30.91       21.43     26.67 o 
   1  -6  13       82.57       97.42     29.66 o 
   2  -6  13     3013.33     3059.49     73.23 o 
   3  -6  13     1771.47     1705.50     54.48 o 
   4  -6  13       61.41       90.45     31.36 o 
   5  -6  13      304.65      297.54     39.83 o 
   6  -6  13       49.61       -7.14     51.85 o 
  -8  -5  13      231.33      179.59     94.74 o 
  -7  -5  13       45.08       59.03     43.67 o 
  -6  -5  13      683.54      658.96     42.26 o 
  -5  -5  13      137.81      170.77     39.82 o 
  -4  -5  13     1580.81     1536.48    122.66 o 
  -3  -5  13      121.64       78.96     29.37 o 
  -2  -5  13       14.11       16.18     22.34 o 
  -1  -5  13       69.69       36.57     23.04 o 
   0  -5  13     1058.78     1024.89     64.22 o 
   1  -5  13     3677.56     3522.52     78.47 o 
   2  -5  13      252.69      238.66     34.24 o 
   3  -5  13       61.77       76.04     24.38 o 
   4  -5  13     1595.49     1553.91     65.08 o 
   5  -5  13     2386.03     2378.78    114.15 o 
   6  -5  13       71.71       98.18     38.29 o 
  -8  -4  13      990.31     1010.31     69.84 o 
  -7  -4  13      144.24      113.32     43.73 o 
  -6  -4  13       74.84       79.53     47.16 o 
  -5  -4  13       86.91       95.65     24.98 o 
  -4  -4  13       45.83       60.90     22.86 o 
  -3  -4  13       73.43       94.20     22.09 o 
  -2  -4  13     1369.27     1231.58     86.20 o 
  -1  -4  13      164.64      189.55     30.49 o 
   0  -4  13      305.75      322.66     21.29 o 
   1  -4  13      333.36      383.74     28.21 o 
   2  -4  13      961.37     1041.76     55.90 o 
   3  -4  13     1037.28      969.11     50.08 o 
   4  -4  13      269.33      294.16     37.70 o 
   5  -4  13        5.23       16.40     33.04 o 
   6  -4  13      689.34      769.22     56.28 o 
  -8  -3  13       14.70       84.06     45.57 o 
  -7  -3  13      325.02      339.00     48.30 o 
  -6  -3  13     3392.17     3640.07    115.17 o 
  -5  -3  13      147.33      152.69     36.05 o 
  -4  -3  13      138.37      169.52     34.43 o 
  -3  -3  13      314.11      365.53     35.76 o 
  -2  -3  13      158.09      152.45     21.91 o 
  -1  -3  13      850.56      820.83     35.88 o 
   0  -3  13        2.87      -12.81     12.81 o 
   1  -3  13     1649.78     1459.89     80.23 o 
   2  -3  13      197.01      201.43     30.94 o 
   3  -3  13       92.44       64.74     29.09 o 
   4  -3  13      294.06      318.54     61.88 o 
   5  -3  13      514.68      554.47     66.57 o 
  -8  -2  13     1356.97     1436.60     78.78 o 
  -7  -2  13     1697.00     1740.40    109.89 o 
  -6  -2  13      151.59      125.61     38.45 o 
  -5  -2  13        6.57       24.11     31.51 o 
  -4  -2  13     4360.30     4408.89    124.16 o 
  -3  -2  13     4238.14     4518.48    123.41 o 
  -2  -2  13      100.41      100.84     17.88 o 
  -1  -2  13       60.93       54.03     16.11 o 
   0  -2  13      995.78      959.92     45.15 o 
   1  -2  13     2905.67     3004.48     62.20 o 
   2  -2  13      453.78      431.88     79.59 o 
   3  -2  13     1427.34     1291.19     60.80 o 
   4  -2  13       77.40       77.49     34.17 o 
   5  -2  13      614.86      506.86     48.58 o 
  -8  -1  13      348.69      269.66    106.26 o 
  -7  -1  13        0.89       26.22     36.15 o 
  -6  -1  13     1126.88     1061.26     75.11 o 
  -5  -1  13      343.32      369.37     41.15 o 
  -4  -1  13      148.77      137.23     31.81 o 
  -3  -1  13       80.92      115.69     23.20 o 
  -2  -1  13      742.05      682.65     34.49 o 
  -1  -1  13     5373.31     5381.64     83.09 o 
   0  -1  13      462.97      416.15     24.06 o 
   1  -1  13      426.86      509.59     30.16 o 
   2  -1  13     1170.32     1251.89     57.92 o 
   3  -1  13     1840.62     1886.55     73.02 o 
   4  -1  13     1459.28     1516.65     69.70 o 
   5  -1  13       53.09       35.79     37.33 o 
  -8   0  13      101.87      102.08     57.18 o 
  -7   0  13      334.57      319.24     45.40 o 
  -6   0  13      372.19      364.46     43.75 o 
  -5   0  13      260.21      296.61     39.06 o 
  -4   0  13      172.09      211.34     27.99 o 
  -3   0  13       39.16       55.85     22.10 o 
  -2   0  13        4.51       -1.24     16.31 o 
  -1   0  13      441.05      372.47     43.17 o 
   0   0  13      128.55      130.54     46.73 o 
   1   0  13     2817.89     2688.93     83.51 o 
   2   0  13     1410.64     1446.14     63.10 o 
   3   0  13      462.33      432.64     42.23 o 
   4   0  13      471.73      529.29     47.95 o 
   5   0  13     1277.88     1328.02     98.58 o 
  -8   1  13     1222.10     1251.10     71.59 o 
  -7   1  13      527.45      502.47     50.65 o 
  -6   1  13      183.09      196.70     38.29 o 
  -5   1  13      682.06      656.30     38.84 o 
  -4   1  13      147.63      127.73     25.77 o 
  -3   1  13     1292.56     1214.10     47.47 o 
  -2   1  13      203.85      251.83     26.32 o 
  -1   1  13      677.25      652.11     34.38 o 
   0   1  13      200.67      212.81     45.45 o 
   1   1  13      118.51      154.56     33.29 o 
   2   1  13      123.18       84.49     35.42 o 
   3   1  13      588.29      487.77     69.13 o 
   4   1  13      432.66      432.72     62.73 o 
  -8   2  13       82.02      120.42     42.69 o 
  -7   2  13       54.86       55.44     70.20 o 
  -6   2  13     1101.60     1199.24     63.96 o 
  -5   2  13     1657.36     1636.87     57.78 o 
  -4   2  13      741.76      829.64     45.07 o 
  -3   2  13        1.97      -25.08     25.08 o 
  -2   2  13      173.37      217.93     27.29 o 
  -1   2  13     1369.76     1317.71     60.34 o 
   0   2  13      976.33      999.68     53.71 o 
   1   2  13     1029.72      975.81     54.93 o 
   2   2  13        1.10       12.11     29.58 o 
   3   2  13      717.49      699.01     78.09 o 
  -7   3  13      765.78      815.30     58.84 o 
  -6   3  13      530.25      566.21     41.56 o 
  -5   3  13      565.54      489.99     36.68 o 
  -4   3  13      530.80      503.70     36.37 o 
  -3   3  13     3962.20     3940.47    148.34 o 
  -2   3  13      486.74      581.68     49.72 o 
  -1   3  13      583.51      624.78     45.54 o 
   0   3  13       14.16       44.20     29.58 o 
   1   3  13     1374.15     1338.05    180.94 o 
   2   3  13     1803.58     1905.88     79.46 o 
  -7   4  13      283.81      343.98     46.77 o 
  -6   4  13        0.49       29.51     26.59 o 
  -5   4  13      648.80      683.40     41.88 o 
  -4   4  13      865.10      903.50     53.35 o 
  -3   4  13      242.06      292.09     37.55 o 
  -2   4  13       44.43       41.92     32.01 o 
  -1   4  13     2020.10     1990.17     78.91 o 
   0   4  13      408.75      357.81     42.22 o 
   1   4  13       42.32       43.96     32.38 o 
   2   4  13       59.02       91.32     45.66 o 
  -7   5  13      233.39      244.95     64.44 o 
  -6   5  13       30.70       50.23     28.52 o 
  -5   5  13      692.83      791.60     44.22 o 
  -4   5  13        7.88        4.62     32.86 o 
  -3   5  13      121.02      130.56     34.97 o 
  -2   5  13       91.63       63.61     62.52 o 
  -1   5  13        6.53       11.39     31.22 o 
   0   5  13      329.06      359.41     45.20 o 
   1   5  13      560.95      594.88     69.13 o 
  -6   6  13      827.58      958.89     88.76 o 
  -5   6  13        0.57       15.88     23.10 o 
  -4   6  13       30.72        3.07     30.35 o 
  -3   6  13     2521.97     2595.94     95.35 o 
  -2   6  13      276.99      394.71     52.92 o 
  -1   6  13      226.79      176.67     57.18 o 
  -5   7  13     1287.37     1311.81     96.02 o 
  -4   7  13      798.96      672.12     76.39 o 
   0 -14  14      372.09      284.21     82.36 o 
   1 -14  14       20.32       31.88     43.42 o 
   2 -14  14       52.26       35.85     53.34 o 
  -2 -13  14       99.28      138.74     97.30 o 
  -1 -13  14      159.33      157.44     46.51 o 
   0 -13  14      214.55      237.53     46.13 o 
   1 -13  14      138.44      203.97     45.52 o 
   2 -13  14      667.98      713.20     58.41 o 
   3 -13  14       89.33      108.21     90.47 o 
   4 -13  14      473.59      325.60     82.36 o 
  -4 -12  14      109.60       80.23     67.00 o 
  -3 -12  14     1627.99     1593.88     83.64 o 
  -2 -12  14     1707.89     1715.87     81.53 o 
  -1 -12  14       39.40      -29.80     38.54 o 
   0 -12  14       15.42      -33.92     38.34 o 
   1 -12  14      286.74      340.44     49.00 o 
   2 -12  14      988.29      968.97     63.23 o 
   3 -12  14      121.03      169.95     58.04 o 
   4 -12  14      151.57      138.57     43.78 o 
   5 -12  14        3.87       19.63     68.71 o 
  -5 -11  14      406.20      367.00     87.06 o 
  -4 -11  14      133.47      123.68    110.31 o 
  -3 -11  14       82.27      107.11     67.00 o 
  -2 -11  14       36.61       39.16     75.75 o 
  -1 -11  14      550.74      620.25     53.11 o 
   0 -11  14     1935.20     1868.01     80.74 o 
   1 -11  14      907.26      890.32     58.75 o 
   2 -11  14      422.96      420.64     48.41 o 
   3 -11  14      150.40      135.87     42.39 o 
   4 -11  14     1108.46     1055.71     64.14 o 
   5 -11  14      744.41      720.83     57.90 o 
   6 -11  14        3.09       61.45     52.92 o 
  -5 -10  14      612.55      628.42     51.24 o 
  -4 -10  14      549.63      594.91     46.19 o 
  -3 -10  14      373.49      389.63     48.50 o 
  -2 -10  14      619.09      618.08     69.35 o 
  -1 -10  14        5.01      -17.78     40.97 o 
   0 -10  14      164.73      183.48     39.68 o 
   1 -10  14       41.77       -9.70     63.58 o 
   2 -10  14      733.36      782.40     55.78 o 
   3 -10  14      732.50      745.83     69.56 o 
   4 -10  14       74.31       62.59     39.68 o 
   5 -10  14       69.89       43.53     40.89 o 
   6 -10  14     2026.99     2167.43    118.21 o 
  -6  -9  14      423.59      449.94     79.10 o 
  -5  -9  14      178.05      185.19     37.75 o 
  -4  -9  14        6.22       21.41     32.67 o 
  -3  -9  14      102.33      125.90     33.20 o 
  -2  -9  14      442.72      391.11     45.63 o 
  -1  -9  14      134.88      124.79     37.40 o 
   0  -9  14      807.20      820.88     54.24 o 
   1  -9  14        1.88      -40.33     43.74 o 
   2  -9  14      113.45      103.31     36.96 o 
   3  -9  14      265.27      295.14     44.28 o 
   4  -9  14      233.81      230.09     42.81 o 
   5  -9  14      215.52      205.62     41.18 o 
   6  -9  14       26.56        5.12     51.21 o 
  -7  -8  14       33.15       59.74     53.34 o 
  -6  -8  14      126.31      145.06     36.90 o 
  -5  -8  14      895.04      939.43     64.82 o 
  -4  -8  14     1907.00     1919.81     93.24 o 
  -3  -8  14      388.98      371.33     36.47 o 
  -2  -8  14      147.52      177.26     37.68 o 
  -1  -8  14        5.36      -10.25     30.61 o 
   0  -8  14      631.42      678.49     61.88 o 
   1  -8  14      735.38      846.71     64.44 o 
   2  -8  14      501.90      420.56     46.30 o 
   3  -8  14      137.66      163.59     39.27 o 
   4  -8  14      701.51      710.42     41.62 o 
   5  -8  14      191.26      211.43     39.17 o 
   6  -8  14      173.77      219.77     61.88 o 
  -7  -7  14      300.61      299.57     71.69 o 
  -6  -7  14     1034.11     1124.31     86.24 o 
  -5  -7  14     1167.40     1301.14     55.66 o 
  -4  -7  14      168.36       95.67     31.31 o 
  -3  -7  14      653.91      663.90     47.27 o 
  -2  -7  14     4403.89     4587.58    103.58 o 
  -1  -7  14      356.54      342.96     40.16 o 
   0  -7  14      174.97      177.80     35.22 o 
   1  -7  14       77.48       28.37     31.84 o 
   2  -7  14     1769.21     1942.98     76.92 o 
   3  -7  14     2851.58     2682.11     97.51 o 
   4  -7  14       28.60       71.70     31.68 o 
   5  -7  14      179.82      135.26     35.81 o 
   6  -7  14      282.10      307.25     63.58 o 
  -7  -6  14      238.28      240.26     52.69 o 
  -6  -6  14      527.69      365.95     39.38 o 
  -5  -6  14       44.49       47.45     28.54 o 
  -4  -6  14      247.97      280.08     32.32 o 
  -3  -6  14     1033.98     1049.97     46.86 o 
  -2  -6  14        2.58      -25.66     31.15 o 
  -1  -6  14      700.42      715.88     46.98 o 
   0  -6  14     2422.29     2557.26     86.52 o 
   1  -6  14     2561.33     2551.91     86.15 o 
   2  -6  14      480.33      389.74     41.72 o 
   3  -6  14        0.90        9.71     31.84 o 
   4  -6  14      625.94      636.34     46.89 o 
   5  -6  14     3291.14     3184.82    102.07 o 
  -7  -5  14      539.96      566.18     58.51 o 
  -6  -5  14        7.08      -39.67     39.67 o 
  -5  -5  14       48.28       17.13     37.70 o 
  -4  -5  14     1215.48     1286.67     67.74 o 
  -3  -5  14       17.46        3.34     20.15 o 
  -2  -5  14      183.61      193.46     26.22 o 
  -1  -5  14       13.66       27.92     21.48 o 
   0  -5  14      224.09      247.63     35.04 o 
   1  -5  14      846.04      831.34    115.43 o 
   2  -5  14      271.24      259.59     46.94 o 
   3  -5  14     1206.72     1243.49     59.80 o 
   4  -5  14        3.82       -9.48     31.04 o 
   5  -5  14        6.31      -30.23     33.03 o 
  -7  -4  14      363.41      346.17     51.95 o 
  -6  -4  14     1970.06     2099.12     88.89 o 
  -5  -4  14      947.80      964.05    101.56 o 
  -4  -4  14      135.03       80.72     35.42 o 
  -3  -4  14      456.13      475.84     32.12 o 
  -2  -4  14     1808.84     1760.32    104.13 o 
  -1  -4  14      773.42      737.11     43.53 o 
   0  -4  14        5.99      -19.41     26.90 o 
   1  -4  14       26.12        1.87     23.88 o 
   2  -4  14       30.13       34.57     27.76 o 
   3  -4  14     1019.17     1059.74     54.91 o 
   4  -4  14       52.89       68.28     34.40 o 
   5  -4  14     1233.43     1316.96     67.28 o 
  -7  -3  14      738.09      624.80     57.96 o 
  -6  -3  14       14.85       -6.06     37.26 o 
  -5  -3  14       18.36      -18.15     44.17 o 
  -4  -3  14     1329.28     1295.83     65.73 o 
  -3  -3  14     3094.97     2944.97    108.82 o 
  -2  -3  14      508.31      516.29     31.12 o 
  -1  -3  14       33.39       32.61     17.52 o 
   0  -3  14      796.88      723.06     41.52 o 
   2  -3  14       15.54       36.02     28.12 o 
   3  -3  14      322.58      300.62     38.32 o 
   4  -3  14      637.71      584.90     57.40 o 
   5  -3  14      231.42      287.56     44.14 o 
  -7  -2  14       99.74       71.90     41.05 o 
  -6  -2  14       99.82       51.85     37.72 o 
  -5  -2  14     1897.27     1949.53    108.61 o 
  -4  -2  14       28.84       24.84     42.67 o 
  -3  -2  14      208.15      152.48     32.79 o 
  -2  -2  14     1061.11     1086.82     45.03 o 
  -1  -2  14      730.38      811.42     31.20 o 
   0  -2  14      891.04      899.19     30.14 o 
   1  -2  14       81.52       47.41     56.33 o 
   2  -2  14       15.34       37.44     29.71 o 
   3  -2  14     4038.21     4034.54    114.96 o 
   4  -2  14     1246.70     1322.81    102.42 o 
  -7  -1  14       11.89       23.15     39.22 o 
  -6  -1  14      125.51      107.11     47.37 o 
  -5  -1  14      843.46      922.65     57.78 o 
  -4  -1  14       24.98       23.85     30.99 o 
  -3  -1  14     1354.63     1375.56     51.60 o 
  -2  -1  14       68.04       84.38     23.87 o 
  -1  -1  14     1388.40     1337.28     48.01 o 
   0  -1  14      183.52      250.77     41.82 o 
   2  -1  14      147.74      139.24     33.17 o 
   3  -1  14        3.64       11.75     32.87 o 
   4  -1  14        3.07      -21.96     32.38 o 
  -7   0  14     1513.17     1540.48     80.65 o 
  -6   0  14       84.50       68.44     38.16 o 
  -5   0  14       54.21       55.70     35.04 o 
  -4   0  14     1408.59     1526.85     67.60 o 
  -3   0  14      613.85      658.24     43.00 o 
  -2   0  14      258.05      295.57     32.15 o 
  -1   0  14      477.65      528.42     41.05 o 
   0   0  14      224.29      230.01     32.69 o 
   1   0  14      392.29      366.57     57.18 o 
   3   0  14      576.57      689.19     75.11 o 
   4   0  14       65.47       76.39     52.92 o 
  -7   1  14      118.78      131.17     41.61 o 
  -6   1  14      407.10      402.58     78.31 o 
  -5   1  14     2754.98     2678.58     76.46 o 
  -4   1  14      879.78      972.86     53.79 o 
  -3   1  14       42.00       53.40     25.57 o 
  -1   1  14     2549.83     2409.36     82.04 o 
   0   1  14      312.99      237.29     35.63 o 
   1   1  14        7.88        8.63     27.67 o 
   2   1  14        1.65      -29.02     43.53 o 
  -7   2  14      909.03      948.14     73.83 o 
  -6   2  14       18.27        3.39     33.63 o 
  -5   2  14      156.26      202.67     32.48 o 
  -4   2  14       52.95       42.72     25.67 o 
  -3   2  14     2056.97     2046.04     83.33 o 
  -2   2  14     1923.64     1807.06     83.21 o 
  -1   2  14        6.52       -9.99     26.70 o 
   0   2  14       62.15       48.10     30.16 o 
   1   2  14     3308.12     3063.31    101.02 o 
   2   2  14     1015.45     1068.56     90.90 o 
  -6   3  14      454.37      431.24     38.57 o 
  -5   3  14      471.34      447.27     45.68 o 
  -4   3  14      487.97      490.50     38.38 o 
  -2   3  14        3.21       48.57     29.47 o 
  -1   3  14      124.70      146.71     34.69 o 
   0   3  14      481.71      388.46     42.33 o 
   1   3  14      300.22      305.85     48.86 o 
  -6   4  14      255.45      305.97     64.44 o 
  -5   4  14      380.84      403.51     41.70 o 
  -4   4  14      439.41      450.51     37.69 o 
  -3   4  14      156.36      140.60     35.04 o 
  -2   4  14      266.98      328.93     41.93 o 
  -1   4  14     1026.43     1060.67     60.57 o 
   0   4  14      231.83      292.74     42.34 o 
  -6   5  14      975.68     1121.05     95.59 o 
  -5   5  14        2.12      -10.67     48.22 o 
  -3   5  14     1403.30     1520.91    105.83 o 
  -2   5  14     1105.28     1178.24     93.46 o 
  -4   6  14      815.23      911.52     84.07 o 
  -2 -12  15      327.06      305.55     50.34 o 
  -1 -12  15     1257.15     1169.25     69.68 o 
   0 -12  15      855.90      850.08     62.64 o 
   1 -12  15      460.94      376.65     50.77 o 
   2 -12  15        0.70      -39.39     39.39 o 
   3 -12  15        3.59      -68.71     68.71 o 
  -3 -11  15      291.84      272.11     48.17 o 
  -2 -11  15      833.82      804.66    139.12 o 
  -1 -11  15      208.96      249.79     46.45 o 
   0 -11  15      433.92      454.63     52.39 o 
   1 -11  15        0.00       -0.34     39.06 o 
   2 -11  15     1038.25     1007.60     78.52 o 
   3 -11  15      567.79      488.22     53.93 o 
   4 -11  15       14.86        5.97     64.01 o 
   5 -11  15        1.18       -2.56     64.86 o 
  -5 -10  15      111.88       16.22     75.11 o 
  -4 -10  15      110.62      138.78     43.98 o 
  -3 -10  15      686.67      690.50     57.41 o 
  -2 -10  15      459.17      496.75     51.57 o 
  -1 -10  15      298.00      359.88     46.83 o 
   0 -10  15       11.28      -21.31     48.86 o 
   1 -10  15       26.96        9.90     37.07 o 
   2 -10  15      356.32      365.62     48.39 o 
   3 -10  15      866.38      848.68    150.43 o 
   4 -10  15      414.52      413.28     50.55 o 
  -5  -9  15       97.37       51.25     35.90 o 
  -4  -9  15     1047.13     1028.35     54.37 o 
  -3  -9  15     1216.41     1243.04     68.41 o 
  -2  -9  15       12.45       21.68     36.86 o 
  -1  -9  15      212.25      155.56     40.08 o 
   0  -9  15     2067.35     2047.33     83.43 o 
   1  -9  15      187.20      166.92     40.41 o 
   2  -9  15        0.90       42.24     36.23 o 
   3  -9  15       17.84       16.37     54.41 o 
   4  -9  15      767.28      755.32     58.63 o 
  -6  -8  15     1131.94     1289.53     75.16 o 
  -5  -8  15      164.17      198.82     49.72 o 
  -4  -8  15      134.47      142.34     59.90 o 
  -3  -8  15      166.42      215.31     41.00 o 
  -2  -8  15     1094.27     1186.36     65.30 o 
  -1  -8  15     1502.58     1597.31     74.64 o 
   0  -8  15       95.12       94.52     35.92 o 
   1  -8  15       63.62       32.97     35.21 o 
   2  -8  15     1857.86     1872.68     80.24 o 
   3  -8  15     1887.85     1807.42     80.13 o 
   5  -8  15        2.53       64.01     49.08 o 
  -6  -7  15       68.63       27.63     53.56 o 
  -5  -7  15      913.19      872.51     49.30 o 
  -4  -7  15      204.40      237.06     35.17 o 
  -3  -7  15      541.87      576.34     46.94 o 
  -2  -7  15      500.25      509.03     46.85 o 
  -1  -7  15       87.97       93.11     35.84 o 
   0  -7  15      201.94      167.68     38.30 o 
   1  -7  15      863.50      922.90     55.81 o 
   2  -7  15      427.88      440.33     50.36 o 
   3  -7  15      517.84      477.74     48.67 o 
   4  -7  15     1013.80     1015.38     62.94 o 
   5  -7  15     1639.45     1642.96    101.56 o 
  -6  -6  15       43.74        6.57     44.60 o 
  -5  -6  15       33.73       41.36     41.79 o 
  -4  -6  15     1394.01     1426.07     56.72 o 
  -3  -6  15     1415.66     1505.95     57.09 o 
  -2  -6  15       42.48       40.54     42.45 o 
  -1  -6  15      757.37      847.08     77.45 o 
   0  -6  15      395.63      374.55     65.08 o 
   1  -6  15      358.73      309.55     41.94 o 
   2  -6  15      228.63      256.24     40.29 o 
   3  -6  15       49.57        7.68     43.95 o 
   4  -6  15      135.30      125.82     38.19 o 
   5  -6  15      359.86      414.79     68.71 o 
  -6  -5  15      875.09      845.15     64.88 o 
  -5  -5  15      953.46      900.57     63.36 o 
  -4  -5  15       38.37       45.33     37.38 o 
  -3  -5  15        0.57        3.61     13.95 o 
  -2  -5  15      820.61      877.41     41.50 o 
  -1  -5  15     1481.97     1426.62     73.83 o 
   0  -5  15      705.45      683.05     48.91 o 
   1  -5  15     1026.65     1038.46     58.05 o 
   3  -5  15      824.52      887.34    135.28 o 
   4  -5  15        6.42      -38.90     40.33 o 
  -7  -4  15      487.91      349.08     83.64 o 
  -6  -4  15        0.05      -38.70     38.70 o 
  -5  -4  15        8.66      -35.89     35.89 o 
  -4  -4  15      897.07      891.63     58.62 o 
  -3  -4  15     2427.05     2472.26     89.88 o 
  -2  -4  15      100.32       98.45     28.13 o 
  -1  -4  15       38.93       19.63     16.64 o 
   0  -4  15     2560.47     2878.44     93.75 o 
   1  -4  15     1565.68     1596.02    108.39 o 
   2  -4  15      202.34      202.46     34.54 o 
   3  -4  15       47.88       44.22     33.64 o 
   4  -4  15        9.84       -7.72     33.26 o 
  -7  -3  15      511.72      523.19     86.63 o 
  -6  -3  15       81.53       85.52     42.50 o 
  -5  -3  15      280.87      301.08     54.20 o 
  -4  -3  15        0.46        7.45     34.43 o 
  -3  -3  15      194.23      184.68     37.43 o 
  -2  -3  15       53.84       58.35     31.79 o 
  -1  -3  15     3158.56     3211.37     93.94 o 
   0  -3  15      387.03      345.24     65.29 o 
   1  -3  15       47.03       -6.40     38.83 o 
   2  -3  15      245.58      324.16     38.32 o 
   3  -3  15     2469.72     2458.23     87.80 o 
   4  -3  15      697.78      665.07     53.25 o 
  -7  -2  15       31.50      -26.88     62.73 o 
  -6  -2  15      138.20      168.87     45.25 o 
  -5  -2  15     1172.08     1227.08     68.70 o 
  -4  -2  15      197.27      190.86     56.54 o 
  -3  -2  15     1037.60     1125.00     84.92 o 
  -2  -2  15      121.40      136.14     27.05 o 
  -1  -2  15      650.17      660.55     37.09 o 
   2  -2  15      733.50      770.77     50.63 o 
   3  -2  15       60.39      108.22     65.93 o 
  -6  -1  15      227.89      300.10     65.93 o 
  -5  -1  15      178.46      160.13     59.32 o 
  -4  -1  15       89.99      129.98     37.06 o 
  -3  -1  15     2336.41     2265.52     68.11 o 
  -2  -1  15      888.32     1011.89     50.11 o 
  -1  -1  15      406.14      423.35     74.89 o 
   1  -1  15      334.66      233.43     53.77 o 
   3  -1  15       86.85       88.34     55.05 o 
  -6   0  15      403.38      461.44     51.60 o 
  -5   0  15     3389.28     3544.78    116.48 o 
  -4   0  15      110.27      134.19     29.51 o 
  -3   0  15       12.19        0.46     24.52 o 
  -2   0  15      165.42      169.56     28.93 o 
  -1   0  15     2098.39     2225.42     79.66 o 
   0   0  15     1291.06     1250.78     60.80 o 
   1   0  15        2.19       -7.68     40.97 o 
   2   0  15       32.34       14.51     43.95 o 
  -6   1  15      515.96      441.60     51.40 o 
  -5   1  15      110.69       76.98     37.93 o 
  -4   1  15       37.56        8.79     26.73 o 
  -3   1  15     1587.53     1482.08     68.60 o 
  -2   1  15      753.41      773.69     51.23 o 
  -1   1  15      120.33      168.14     46.51 o 
   0   1  15       82.01       45.03     29.58 o 
   1   1  15      740.22      563.73     68.28 o 
  -6   2  15       67.70        4.69     53.34 o 
  -5   2  15       55.79       15.96     28.53 o 
  -4   2  15       34.59        0.08     26.94 o 
  -3   2  15      214.96      179.62     36.18 o 
  -1   2  15      328.99      354.28     40.31 o 
   0   2  15      548.25      494.19     46.01 o 
  -5   3  15      630.97      661.45     80.23 o 
  -4   3  15     1420.03     1390.85     58.25 o 
  -3   3  15       28.98       24.54     40.33 o 
  -2   3  15       31.89       51.21     43.53 o 
  -1   3  15      379.49      346.22     66.36 o 
   0   3  15      660.21      693.88     72.55 o 
  -5   4  15       13.95        5.55     52.49 o 
  -2   4  15      925.18     1075.82     90.04 o 
  -2 -11  16      621.60      686.63     75.53 o 
  -1 -11  16     1138.84     1180.76     71.14 o 
   0 -11  16       41.46       21.09     41.37 o 
   1 -11  16       12.38       55.78     43.02 o 
   2 -11  16      672.09      705.41     98.15 o 
  -3 -10  16      170.68      123.76     56.33 o 
  -2 -10  16      161.65      161.11     89.83 o 
  -1 -10  16        5.66       -9.76     39.85 o 
   0 -10  16     1315.38     1256.85     71.34 o 
   1 -10  16     1518.38     1661.41    131.22 o 
   2 -10  16        8.64      -21.92     39.08 o 
   3 -10  16       98.88       54.62     71.27 o 
   4 -10  16      552.54      495.02     83.64 o 
  -5  -9  16       97.89       36.79     43.97 o 
  -4  -9  16        8.75      -15.79     49.50 o 
  -3  -9  16        7.16        4.49     37.80 o 
  -2  -9  16      556.43      678.52     56.79 o 
  -1  -9  16     1165.24     1213.03     82.79 o 
   0  -9  16       12.72       -3.22     37.39 o 
   1  -9  16      139.93      115.75     57.18 o 
   2  -9  16      446.80      506.68     60.81 o 
   3  -9  16      753.62      651.42     56.87 o 
  -5  -8  16      521.87      617.50    116.50 o 
  -4  -8  16      173.50      172.64     36.72 o 
  -3  -8  16       78.90       96.41     76.39 o 
  -2  -8  16      344.23      357.94     47.14 o 
  -1  -8  16      943.47      932.17     60.07 o 
   0  -8  16      515.46      492.62     82.15 o 
   1  -8  16     1216.35     1246.95     68.84 o 
   2  -8  16        7.35      -37.05     37.05 o 
   3  -8  16        6.14      -23.90     48.22 o 
  -5  -7  16       16.28      -55.48     64.44 o 
  -4  -7  16      466.61      525.04    108.61 o 
  -3  -7  16     1938.86     2018.04    103.91 o 
  -2  -7  16       25.91       43.44     36.91 o 
  -1  -7  16       48.55       50.71     37.17 o 
   0  -7  16      389.83      453.63     47.68 o 
   1  -7  16      228.94      211.12     55.05 o 
   2  -7  16      401.18      414.59     53.98 o 
   3  -7  16      556.65      442.11     67.43 o 
  -5  -6  16      697.94      759.24     63.15 o 
  -4  -6  16      513.92      475.07     53.86 o 
  -3  -6  16      102.11       68.86     32.60 o 
  -2  -6  16      729.02      708.67    116.71 o 
  -1  -6  16     2416.84     2330.67    113.30 o 
   0  -6  16       94.27      126.67     38.08 o 
   1  -6  16       31.56      -17.56     35.12 o 
   3  -6  16      427.92      535.14     68.71 o 
  -6  -5  16       33.52       41.39     67.85 o 
  -5  -5  16       85.80       73.61     50.78 o 
  -4  -5  16      717.86      633.98     56.10 o 
  -3  -5  16     1326.71     1408.90     82.15 o 
  -2  -5  16       46.92       11.95     15.79 o 
  -1  -5  16        8.35      -15.63     32.44 o 
   0  -5  16      211.22      189.60     38.34 o 
   1  -5  16     2327.55     2228.40     85.79 o 
   2  -5  16      458.30      507.40     65.29 o 
   3  -5  16       13.51      -15.36     45.66 o 
   4  -5  16      252.80      333.71     62.73 o 
  -6  -4  16      100.18       37.13     65.72 o 
  -5  -4  16      209.43      174.60     45.56 o 
  -4  -4  16       35.65      -12.33     37.31 o 
  -3  -4  16      567.86      575.84     51.90 o 
  -2  -4  16      560.78      577.06     49.94 o 
  -1  -4  16     1718.42     1782.51    119.91 o 
   0  -4  16      115.98      120.40     36.43 o 
   1  -4  16      138.37      182.65     48.65 o 
   2  -4  16       40.39       45.23     46.09 o 
   3  -4  16      917.31     1020.15     58.99 o 
  -6  -3  16      692.56      630.30     87.06 o 
  -5  -3  16     1623.48     1681.59     83.43 o 
  -4  -3  16      690.80      758.69     58.66 o 
  -3  -3  16       12.16        2.75     34.87 o 
  -2  -3  16       32.18       49.45     34.34 o 
  -1  -3  16      605.97      725.89     81.93 o 
   2  -3  16       59.64       44.38     48.65 o 
   3  -3  16       42.77       55.13     35.77 o 
  -6  -2  16      203.04       60.60     62.30 o 
  -5  -2  16        0.25       -3.97     38.10 o 
  -4  -2  16      522.01      595.40     53.99 o 
  -3  -2  16     2366.32     2525.23    131.22 o 
  -2  -2  16      532.02      570.99     39.17 o 
  -5  -1  16      935.98      878.98     62.60 o 
  -4  -1  16      870.81      965.88     62.29 o 
  -3  -1  16       96.32      165.71     31.21 o 
  -2  -1  16      142.79      161.22     29.84 o 
  -1  -1  16     1682.73     1746.00     71.75 o 
   2  -1  16       52.01       47.37     47.80 o 
  -5   0  16      498.83      486.43     91.54 o 
  -4   0  16      119.40      113.19     40.33 o 
  -3   0  16      442.91      499.84     38.83 o 
  -2   0  16      268.60      236.71     39.22 o 
  -1   0  16       11.56        9.91     30.27 o 
   1   0  16      764.61      661.45     75.53 o 
  -5   1  16       90.25       58.04     59.74 o 
  -4   1  16       78.61       97.56     30.88 o 
  -3   1  16      386.92      363.14     44.19 o 
  -2   1  16      254.74      245.74     41.61 o 
  -4   2  16     1199.98     1340.83    101.99 o 
  -1 -10  17      593.72      661.45     74.25 o 
  -3  -9  17       89.04       58.89     52.06 o 
  -2  -9  17      691.43      675.11     72.97 o 
  -1  -9  17      421.05      483.25     52.59 o 
   0  -9  17      204.67      104.84     44.40 o 
   1  -9  17      645.93      649.91    103.06 o 
   2  -9  17        9.27      -41.39     66.57 o 
  -4  -8  17      606.87      612.38     67.43 o 
  -3  -8  17      947.54     1031.44     84.50 o 
  -2  -8  17      541.00      659.83     56.47 o 
  -1  -8  17       16.13       23.10     41.33 o 
   0  -8  17      256.56      319.61     48.44 o 
   1  -8  17      900.76     1018.69     65.76 o 
   2  -8  17       11.27      -43.95     65.29 o 
  -5  -7  17     1444.39     1331.44    115.22 o 
  -3  -7  17        2.62       77.24     69.56 o 
  -2  -7  17      428.85      416.85     48.70 o 
  -1  -7  17     1894.22     1884.86     84.38 o 
   0  -7  17      599.02      661.29     55.37 o 
   1  -7  17        0.05      -37.36     37.36 o 
   2  -7  17       82.04       84.92     57.61 o 
  -5  -6  17       51.33        8.11     63.16 o 
  -4  -6  17        7.68      -21.34     57.18 o 
  -2  -6  17      157.02      229.59     74.25 o 
  -1  -6  17       92.21      107.44     46.94 o 
   0  -6  17      311.27      344.85     46.44 o 
   1  -6  17     1197.79     1313.94     92.60 o 
   2  -6  17      153.66       81.51     51.21 o 
  -5  -5  17      222.58      143.39     67.43 o 
  -4  -5  17      300.78      214.65     66.15 o 
  -3  -5  17      770.56      769.84     90.04 o 
  -2  -5  17      163.21      257.33     74.25 o 
  -1  -5  17      267.53      297.01     75.11 o 
   0  -5  17      883.09      909.20     58.44 o 
   1  -5  17      334.20      167.71     52.06 o 
   2  -5  17       38.78      -42.25     46.51 o 
  -5  -4  17     1170.55     1033.57     99.00 o 
  -4  -4  17      414.58      352.99     50.95 o 
  -3  -4  17      110.40      141.19     42.95 o 
  -1  -4  17      800.56      861.59     93.46 o 
  -4  -3  17       58.95       77.62     53.77 o 
  -3  -3  17      903.97      925.24     65.29 o 
  -2  -3  17     1703.17     1652.35    119.49 o 
  -4  -2  17       99.88       90.68     42.19 o 
  -3  -2  17       43.97        4.84     40.97 o 
  -2  -2  17        2.32      -33.49     33.49 o 
  -3  -1  17      221.35       84.26     38.64 o 
  -2  -1  17      911.85     1019.56     59.27 o 
  -2   0  17      928.53      917.54     65.29 o 
  -2  -8  18       44.32       68.28     50.36 o 
  -1  -7  18       15.66       -8.53     45.66 o 
   0  -7  18      180.47      209.96     55.90 o 
   0  -6  18       72.84      -64.01     64.01 o 
  -1  -5  18      537.20      668.28     92.60 o 
                                                 
